# Supplementary material for: Prevalence and magnitude of groundwater use by vegetation: a global stable isotope meta-analysis
Source: Sci Rep. 2017 Mar 10;7:44110. doi: 10.1038/srep44110 (PMC5345103; doi:10.1038/srep44110)
Supplement: Supplementary Dataset 1 [file srep44110-s2.xls]

## Sheet: dataset
PAPERYEAR	JOURNALNAME	PAPERTITLE	COUNTRY	SITE	LAT	LONG	ECOREGION	ISOSYSTEM	PlantGenus	PlantSpecies	Seed	NCBI Taxonomy ID	EVENTS	N	Mean	RootD95 (m)	RootZoneStorage (mm)	DWT (m)	PET	MAP	RUNOFF (mm y-1)	AET	ARIDITY_INDEX	EXTRACTMETHOD	MixModel		Explanations
1991	Nature	1991 Dawson and Ehleringer - STREAMSIDE TREES THAT DO NOT USE STREAM WATER	USA	SLC UT, US	40.7667	-111.917	Deserts and Xeric Shrublands	H	Acer	Acer grandidentatum	angiosperm	291206	5	19	100	1	107.8	1.84	1170	423	176.785	246.215	0.3598	cryogenic vacuum distillation	direct inference
1991	Nature	1991 Dawson and Ehleringer - STREAMSIDE TREES THAT DO NOT USE STREAM WATER	USA	SLC UT, US	40.7667	-111.917	Deserts and Xeric Shrublands	H	Acer	Acer negundo	angiosperm	4023	19	52	100	1	107.8	1.84	1170	423	176.785	246.215	0.3598	cryogenic vacuum distillation	direct inference
1991	Nature	1991 Dawson and Ehleringer - STREAMSIDE TREES THAT DO NOT USE STREAM WATER	USA	SLC UT, US	40.7667	-111.917	Deserts and Xeric Shrublands	H	Quercus	Quercus gambelii	angiosperm	168163	0	10	0	1	107.8	1.84	1170	423	176.785	246.215	0.3598	cryogenic vacuum distillation	direct inference
1991	Nature	1991 Smith et al. - Functional responses of riparian vegetation to streamflow diversion in eastern Sierra Nevada	USA	Sierra Nev1 CA, US	37.25	-118.6	Temperate Conifer Forests	H	Betula	Betula occidentalis	angiosperm	223244	0	18	0	1	152.1	2.67	828	382		382	0.5181	cryogenic vacuum distillation	direct inference
1991	Ecological Applications	1991 Smith et al. - Functional responses of riparian vegetation to streamflow diversion in eastern Sierra Nevada	USA	Sierra Nev1 CA, US	37.35	-118.6	Deserts and Xeric Shrublands	H	Populus	Populus trichocarpa	angiosperm	3694	6	18	100	1	152.1	2.67	1111	338		338	0.3204	cryogenic vacuum distillation	direct inference
1991	Ecological Applications	1991 Smith et al. - Functional responses of riparian vegetation to streamflow diversion in eastern Sierra Nevada	USA	Sierra Nev1 CA, US	37.25	-118.6	Temperate Conifer Forests	H	Populus	Populus fremontii	angiosperm	295326	18	18	100	1	152.1	2.67	828	382		382	0.5181	cryogenic vacuum distillation	direct inference
1992	Plant, Cell & Environment	1992 Flanagan et al. - Differential uptake of summer precipitation among co-occurring trees and shrubs in a pinyon-juniper woodland	USA	Sand Dunes SP1 UT, US	37.05	-112.75	Deserts and Xeric Shrublands	H	Juniperus	Juniperus osteosperma	gymnosperm	114264	18	36	100	1	101.7	26.5	1263	394		394	0.3008	cryogenic vacuum distillation	direct inference
1992	Plant, Cell & Environment	1992 Flanagan et al. - Differential uptake of summer precipitation among co-occurring trees and shrubs in a pinyon-juniper woodland	USA	Sand Dunes SP1 UT, US	37.05	-112.75	Deserts and Xeric Shrublands	H	Ficus	Ficus edulis	angiosperm	241881	18	36	100	1	101.7	26.5	1263	394		394	0.3008	cryogenic vacuum distillation	direct inference
1992	Plant, Cell & Environment	1992 Flanagan et al. - Differential uptake of summer precipitation among co-occurring trees and shrubs in a pinyon-juniper woodland	USA	Sand Dunes SP1 UT, US	37.05	-112.75	Deserts and Xeric Shrublands	H	Artemisia	Artemisia tridentata	angiosperm	55611	0	36	0	1	101.7	26.5	1263	394		394	0.3008	cryogenic vacuum distillation	direct inference
1992	Plant, Cell & Environment	1992 Flanagan et al. - Differential uptake of summer precipitation among co-occurring trees and shrubs in a pinyon-juniper woodland	USA	Sand Dunes SP1 UT, US	37.05	-112.75	Deserts and Xeric Shrublands	H	Chrysothamnus	Chrysothamnus nauseosus	angiosperm	71039	18	36	100	1	101.7	26.5	1263	394		394	0.3008	cryogenic vacuum distillation	direct inference
1992	Oecologia	1992 Ish-Shalom et al. - Water Utilization of Tropical Hardwood Hammocks of the Lower Florida Keys	USA	Florida Keys FL, US	24.6833	-81.55	Flooded Grasslands and Savannas	H	Eugenia	Eugenia foetida	angiosperm	262452	0	12	0	1	448.6	1.82	1240	1036	182.266	853.734	0.8314	cryogenic vacuum distillation	correlation
1992	Oecologia	1992 Ish-Shalom et al. - Water Utilization of Tropical Hardwood Hammocks of the Lower Florida Keys	USA	Florida Keys FL, US	24.7	-81.4167	Flooded Grasslands and Savannas	H	Guapira	Guapira discolor	angiosperm	427803	0	12	0	1	448.6	1.82	1268	1060	182.266	877.734	0.8335	cryogenic vacuum distillation	correlation
1992	Oecologia	1992 Ish-Shalom et al. - Water Utilization of Tropical Hardwood Hammocks of the Lower Florida Keys	USA	Florida Keys FL, US	24.6833	-81.55	Flooded Grasslands and Savannas	H	Coccoloba	Coccoloba diversifolia	angiosperm	696528	0	12	0	1	448.6	1.82	1240	1036	182.266	853.734	0.8314	cryogenic vacuum distillation	correlation
1992	Functional Ecology	1992 Valentini et al. - Hydrogen and carbon isotope ratios of selected species of a Mediterranean macchia ecosystem	Italy	Montalto di Castro, IT	42.3667	11.5333	Mediterranean Forests, Woodlands and Scrub	H	Quercus	Quercus ilex	angiosperm	58334	0	2	0	1	549.6	3.65	972	605	218.669	386.331	0.6203	cryogenic vacuum distillation	direct inference
1992	Functional Ecology	1992 Valentini et al. - Hydrogen and carbon isotope ratios of selected species of a Mediterranean macchia ecosystem	Italy	Montalto di Castro, IT	42.3667	11.5333	Mediterranean Forests, Woodlands and Scrub	H	Juniperus	Juniperus oxycedrus	gymnosperm	69008	0	2	0	1	549.6	3.65	972	605	218.669	386.331	0.6203	cryogenic vacuum distillation	direct inference
1992	Functional Ecology	1992 Valentini et al. - Hydrogen and carbon isotope ratios of selected species of a Mediterranean macchia ecosystem	Italy	Montalto di Castro, IT	42.3667	11.5333	Mediterranean Forests, Woodlands and Scrub	H	Phillyrea	Phillyrea angustifolia	angiosperm	96521	0	2	0	1	549.6	3.65	972	605	218.669	386.331	0.6203	cryogenic vacuum distillation	direct inference
1992	Functional Ecology	1992 Valentini et al. - Hydrogen and carbon isotope ratios of selected species of a Mediterranean macchia ecosystem	Italy	Montalto di Castro, IT	42.3667	11.5333	Mediterranean Forests, Woodlands and Scrub	H	Pistacia	Pistacia lentiscus	angiosperm	371726	0	2	0	1	549.6	3.65	972	605	218.669	386.331	0.6203	cryogenic vacuum distillation	direct inference
1992	Functional Ecology	1992 Valentini et al. - Hydrogen and carbon isotope ratios of selected species of a Mediterranean macchia ecosystem	Italy	Montalto di Castro, IT	42.3667	11.5333	Mediterranean Forests, Woodlands and Scrub	H	Quercus	Quercus cerris	angiosperm	39468	2	2	100	1	549.6	3.65	972	605	218.669	386.331	0.6203	cryogenic vacuum distillation	direct inference
1992	Functional Ecology	1992 Valentini et al. - Hydrogen and carbon isotope ratios of selected species of a Mediterranean macchia ecosystem	Italy	Montalto di Castro, IT	42.3667	11.5333	Mediterranean Forests, Woodlands and Scrub	H	Quercus	Quercus pubescens	angiosperm	39471	2	2	100	1	549.6	3.65	972	605	218.669	386.331	0.6203	cryogenic vacuum distillation	direct inference
1993	Plant, Cell & Environment	1993 Thorburn et al. - EXTRACTION OF WATER FROM EUCALYPTUS TREES FOR ANALYSIS OF DEUTERIUM AND O-18 - LABORATORY AND FIELD TECHNIQUES	Australia	Chowilla, AU	-33.9833	140.867	Temperate Grasslands, Savannas and Shrublands	H	Eucalyptus	Eucalyptus camaldulensis	angiosperm	34316	3	3	100	1	97.8	2.91	1482	254	0	254	0.1713	azeotropic distillation	direct inference
1993	Plant, Cell & Environment	1993 Thorburn et al. - EXTRACTION OF WATER FROM EUCALYPTUS TREES FOR ANALYSIS OF DEUTERIUM AND O-18 - LABORATORY AND FIELD TECHNIQUES	Australia	Chowilla, AU	-35.1833	142.4	Mediterranean Forests, Woodlands and Scrub	H	Eucalyptus	Eucalyptus largiflorens	angiosperm	1711365	3	3	100	1	87.3	8.5	1426	354		354	0.2482	azeotropic distillation	direct inference
1993	Plant, Cell & Environment	1993 Thorburn et al. - EXTRACTION OF WATER FROM EUCALYPTUS TREES FOR ANALYSIS OF DEUTERIUM AND O-18 - LABORATORY AND FIELD TECHNIQUES	Australia	Chowilla, AU	-33.9833	140.867	Temperate Grasslands, Savannas and Shrublands	H	Eucalyptus	Eucalyptus oleosa	angiosperm	1711438	3	3	100	1	97.8	2.91	1482	254	0	254	0.1713	azeotropic distillation	direct inference
1993	Plant, Cell & Environment	1993 Thorburn et al. - EXTRACTION OF WATER FROM EUCALYPTUS TREES FOR ANALYSIS OF DEUTERIUM AND O-18 - LABORATORY AND FIELD TECHNIQUES	Australia	Chowilla, AU	-33.9833	140.867	Temperate Grasslands, Savannas and Shrublands	H	Eucalyptus	Eucalyptus gracilis	angiosperm	1711325	3	3	100	1	97.8	2.91	1482	254	0	254	0.1713	azeotropic distillation	direct inference
1994	Functional Ecology	1994 Donovan and Ehleringer - Water Stress and Use of Summer Precipitation in a Great Basin Shrub Community	USA	Tintic UT, US	39.9167	-122.05	Mediterranean Forests, Woodlands and Scrub	H	Artemisia	Artemisia tridentata	angiosperm	55611	0	3		2	394	5.69	1402	589	80.07	508.93	0.4165	cryogenic vacuum distillation	2-end member
1994	Functional Ecology	1994 Donovan and Ehleringer - Water Stress and Use of Summer Precipitation in a Great Basin Shrub Community	USA	Tintic UT, US	39.9167	-122.05	Mediterranean Forests, Woodlands and Scrub	H	Chrysothamnus	Chrysothamnus nauseosus	angiosperm	71039	0	30		2	394	5.69	1402	589	80.07	508.93	0.4165	cryogenic vacuum distillation	2-end member
1994	Functional Ecology	1994 Donovan and Ehleringer - Water Stress and Use of Summer Precipitation in a Great Basin Shrub Community	USA	Tintic UT, US	39.9167	-122.05	Mediterranean Forests, Woodlands and Scrub	H	Chrysothamnus	Chrysothamnus viscidiflorus	angiosperm	72914	0	3		2	394	5.69	1402	589	80.07	508.93	0.4165	cryogenic vacuum distillation	2-end member
1994	Functional Ecology	1994 Donovan and Ehleringer - Water Stress and Use of Summer Precipitation in a Great Basin Shrub Community	USA	Tintic UT, US	39.9167	-122.05	Mediterranean Forests, Woodlands and Scrub	H	Gutierrezia	Gutierrezia sarothrae	angiosperm	199516	0	3		2	394	5.69	1402	589	80.07	508.93	0.4165	cryogenic vacuum distillation	2-end member
1994	Functional Ecology	1994 Donovan and Ehleringer - Water Stress and Use of Summer Precipitation in a Great Basin Shrub Community	USA	Tintic UT, US	39.9167	-122.05	Mediterranean Forests, Woodlands and Scrub	H	Juniperus	Juniperus osteosperma	gymnosperm	114264	0	3		2	394	5.69	1402	589	80.07	508.93	0.4165	cryogenic vacuum distillation	2-end member
1994	Functional Ecology	1994 Donovan and Ehleringer - Water Stress and Use of Summer Precipitation in a Great Basin Shrub Community	USA	Tintic UT, US	39.9167	-122.05	Mediterranean Forests, Woodlands and Scrub	H	Tetradymia	Tetradymia canescens	angiosperm	462581	0	3		2	394	5.69	1402	589	80.07	508.93	0.4165	cryogenic vacuum distillation	2-end member
1994	Oecologia	1994 Evans and Ehleringer - WATER AND NITROGEN DYNAMICS IN AN AVID WOODLAND	USA	Sand Dunes SP2 UT, US	37.05	-112.75	Deserts and Xeric Shrublands	H	Artemisia	Artemisia tridentata	angiosperm	55611	0	5	0	1	101.7	26.5	1263	394		394	0.3008	cryogenic vacuum distillation	direct inference
1994	Oecologia	1994 Evans and Ehleringer - WATER AND NITROGEN DYNAMICS IN AN AVID WOODLAND	USA	Sand Dunes SP2 UT, US	37.05	-112.75	Deserts and Xeric Shrublands	H	Juniperus	Juniperus osteosperma	gymnosperm	114264	0	5	0	1	101.7	26.5	1263	394		394	0.3008	cryogenic vacuum distillation	direct inference
1994	Oecologia	1994 Evans and Ehleringer - WATER AND NITROGEN DYNAMICS IN AN AVID WOODLAND	USA	Sand Dunes SP2 UT, US	37.05	-112.75	Deserts and Xeric Shrublands	H	Pinus	Pinus edulis	gymnosperm	3340	0	5	0	1	101.7	26.5	1263	394		394	0.3008	cryogenic vacuum distillation	direct inference
1994	Oecologia	1994 Evans and Ehleringer - WATER AND NITROGEN DYNAMICS IN AN AVID WOODLAND	USA	Sand Dunes SP2 UT, US	37.05	-112.75	Deserts and Xeric Shrublands	H	Chrysothamnus	Chrysothamnus nauseosus	angiosperm	71039	5	5	100	1	101.7	26.5	1263	394		394	0.3008	cryogenic vacuum distillation	direct inference
1995	Canadian Journal of Forest Research	1995 Bishop and Dambrine - LOCALIZATION OF TREE WATER-UPTAKE IN SCOTS PINE AND NORWAY SPRUCE WITH HYDROLOGICAL TRACERS	Sweden	N. Sweden	64.2333	19.7667	Boreal Forests/Taiga	O	Pinus	Pinus sylvestris	gymnosperm	3349	0	5		0.3	11		498	583	202.79	380.21	1.1726	displacement	custom
1995	Canadian Journal of Forest Research	1995 Bishop and Dambrine - LOCALIZATION OF TREE WATER-UPTAKE IN SCOTS PINE AND NORWAY SPRUCE WITH HYDROLOGICAL TRACERS	Sweden	N. Sweden	64.2333	19.7667	Boreal Forests/Taiga	O	Picea	Picea abies	gymnosperm	3329	0	3		0.3	11		498	583	202.79	380.21	1.1726	displacement	custom
1995	Oecologia	1995 Jackson et al. Partitioning of water resources among plants of a lowland tropical forest	Panama	Gatun Lake, PA	9.15	-79.85	Tropical and Subtropical Moist Broadleaf Forests	H	Zanthoxylum	Zanthoxylum setulosum	angiosperm	681511	0	3	0	1	404.2		1398	2635	1353.41	1281.59	1.829	cryogenic vacuum distillation	direct inference
1995	Oecologia	1995 Jackson et al. Partitioning of water resources among plants of a lowland tropical forest	Panama	Gatun Lake, PA	9.15	-79.85	Tropical and Subtropical Moist Broadleaf Forests	H	Spondias	Spondias radlkoferi	angiosperm	341681	0	3	0	1	404.2		1398	2635	1353.41	1281.59	1.829	cryogenic vacuum distillation	direct inference
1995	Oecologia	1995 Jackson et al. Partitioning of water resources among plants of a lowland tropical forest	Panama	Gatun Lake, PA	9.15	-79.85	Tropical and Subtropical Moist Broadleaf Forests	H	Sapium	Sapium aucuparium	angiosperm	1487833	0	3	0	1	404.2		1398	2635	1353.41	1281.59	1.829	cryogenic vacuum distillation	direct inference
1995	Oecologia	1995 Jackson et al. Partitioning of water resources among plants of a lowland tropical forest	Panama	Gatun Lake, PA	9.15	-79.85	Tropical and Subtropical Moist Broadleaf Forests	H	Pseudobombax	Pseudobombax septentatum	angiosperm	681481	0	3	0	1	404.2		1398	2635	1353.41	1281.59	1.829	cryogenic vacuum distillation	direct inference
1995	Oecologia	1995 Jackson et al. Partitioning of water resources among plants of a lowland tropical forest	Panama	Gatun Lake, PA	9.15	-79.85	Tropical and Subtropical Moist Broadleaf Forests	H	Annona	Annona spraguei	angiosperm	681407	0	3	0	1	404.2		1398	2635	1353.41	1281.59	1.829	cryogenic vacuum distillation	direct inference
1995	Oecologia	1995 Jackson et al. Partitioning of water resources among plants of a lowland tropical forest	Panama	Gatun Lake, PA	9.15	-79.85	Tropical and Subtropical Moist Broadleaf Forests	H	Sterculia	Sterculia apetala	angiosperm	82442	0	3	0	1	404.2		1398	2635	1353.41	1281.59	1.829	cryogenic vacuum distillation	direct inference
1995	Oecologia	1995 Jackson et al. Partitioning of water resources among plants of a lowland tropical forest	Panama	Gatun Lake, PA	9.15	-79.85	Tropical and Subtropical Moist Broadleaf Forests	H	Scheelea	Scheelea zonensis	angiosperm	-	0	3	0	1	404.2		1398	2635	1353.41	1281.59	1.829	cryogenic vacuum distillation	direct inference
1995	Oecologia	1995 Jackson et al. Partitioning of water resources among plants of a lowland tropical forest	Panama	Gatun Lake, PA	9.15	-79.85	Tropical and Subtropical Moist Broadleaf Forests	H	Jacaranda	Jacaranda copaia	angiosperm	228396	0	3	0	1	404.2		1398	2635	1353.41	1281.59	1.829	cryogenic vacuum distillation	direct inference
1995	Oecologia	1995 Jackson et al. Partitioning of water resources among plants of a lowland tropical forest	Panama	Gatun Lake, PA	9.15	-79.85	Tropical and Subtropical Moist Broadleaf Forests	H	Bauhinia	Bauhinia sp.	angiosperm	3805	0	3	0	1	404.2		1398	2635	1353.41	1281.59	1.829	cryogenic vacuum distillation	direct inference
1995	Oecologia	1995 Jackson et al. Partitioning of water resources among plants of a lowland tropical forest	Panama	Gatun Lake, PA	9.15	-79.85	Tropical and Subtropical Moist Broadleaf Forests	H	Tetragastris	Tetragastris panamensis	angiosperm	246859	0	3	0	1	404.2		1398	2635	1353.41	1281.59	1.829	cryogenic vacuum distillation	direct inference
1995	Oecologia	1995 Jackson et al. Partitioning of water resources among plants of a lowland tropical forest	Panama	Gatun Lake, PA	9.15	-79.85	Tropical and Subtropical Moist Broadleaf Forests	H	Cecropia	Cecropia insignis	angiosperm	241854	0	3	0	1	404.2		1398	2635	1353.41	1281.59	1.829	cryogenic vacuum distillation	direct inference
1995	Oecologia	1995 Jackson et al. Partitioning of water resources among plants of a lowland tropical forest	Panama	Gatun Lake, PA	9.15	-79.85	Tropical and Subtropical Moist Broadleaf Forests	H	Cecropia	Cecropia obtusifolia	angiosperm	241855	0	3	0	1	404.2		1398	2635	1353.41	1281.59	1.829	cryogenic vacuum distillation	direct inference
1995	Oecologia	1995 Jackson et al. Partitioning of water resources among plants of a lowland tropical forest	Panama	Gatun Lake, PA	9.15	-79.85	Tropical and Subtropical Moist Broadleaf Forests	H	Miconia	Miconia argentea	angiosperm	263291	0	3	0	1	404.2		1398	2635	1353.41	1281.59	1.829	cryogenic vacuum distillation	direct inference
1995	Oecologia	1995 Jackson et al. Partitioning of water resources among plants of a lowland tropical forest	Panama	Gatun Lake, PA	9.15	-79.85	Tropical and Subtropical Moist Broadleaf Forests	H	Palicourea	Palicourea guianensis	angiosperm	59596	0	3	0	1	404.2		1398	2635	1353.41	1281.59	1.829	cryogenic vacuum distillation	direct inference
1995	Oecologia	1995 Jackson et al. Partitioning of water resources among plants of a lowland tropical forest	Panama	Gatun Lake, PA	9.15	-79.85	Tropical and Subtropical Moist Broadleaf Forests	H	Psychotria	Psychotria limonensis	angiosperm	77882	0	3	0	1	404.2		1398	2635	1353.41	1281.59	1.829	cryogenic vacuum distillation	direct inference
1995	Oecologia	1995 Jackson et al. Partitioning of water resources among plants of a lowland tropical forest	Panama	Gatun Lake, PA	9.15	-79.85	Tropical and Subtropical Moist Broadleaf Forests	H	Piper	Piper cordulatum	angiosperm	405321	0	3	0	1	404.2		1398	2635	1353.41	1281.59	1.829	cryogenic vacuum distillation	direct inference
1996	Oecologia	1996 Dawson and Pate - Seasonal Water Uptake and Movement in Root Systems of Australian Phraeatophytic Plants of Dimorphic Root Morphology - A Stable Isotope Investigation	Australia	Yanchep, AU	-31.55	115.683	Mediterranean Forests, Woodlands and Scrub	H	Banksia	Banksia prionotes	angiosperm	199789	36	45	46.2857	1	373.3	2.765	1342	718	299.944	418.056	0.5424	cryogenic vacuum distillation	2-end member
1996	Oecologia	1996 Dawson and Pate - Seasonal Water Uptake and Movement in Root Systems of Australian Phraeatophytic Plants of Dimorphic Root Morphology - A Stable Isotope Investigation	Australia	Yanchep, AU	-31.55	115.683	Mediterranean Forests, Woodlands and Scrub	H	Dryandra	Dryandra sessilis	angiosperm	188616	6	6	46.2857	1	373.3	2.765	1342	718	299.944	418.056	0.5424	cryogenic vacuum distillation	2-end member
1996	Oecologia	1996 Dawson and Pate - Seasonal Water Uptake and Movement in Root Systems of Australian Phraeatophytic Plants of Dimorphic Root Morphology - A Stable Isotope Investigation	Australia	Yanchep, AU	-31.55	115.683	Mediterranean Forests, Woodlands and Scrub	H	Banksia	Banksia ilicifolia	angiosperm	188600	6	6	46.2857	1	373.3	2.765	1342	718	299.944	418.056	0.5424	cryogenic vacuum distillation	2-end member
1996	Oecologia	1996 Dawson and Pate - Seasonal Water Uptake and Movement in Root Systems of Australian Phraeatophytic Plants of Dimorphic Root Morphology - A Stable Isotope Investigation	Australia	Yanchep, AU	-31.55	115.683	Mediterranean Forests, Woodlands and Scrub	H	Grevillea	Grevillea sp.	angiosperm	83716	6	6	46.2857	1	373.3	2.765	1342	718	299.944	418.056	0.5424	cryogenic vacuum distillation	2-end member
1996	Oecologia	1996 Dawson and Pate - Seasonal Water Uptake and Movement in Root Systems of Australian Phraeatophytic Plants of Dimorphic Root Morphology - A Stable Isotope Investigation	Australia	Mt. Barker, AU	-31.55	117.667	Mediterranean Forests, Woodlands and Scrub	H	Eucalyptus	Eucalyptus globulus	angiosperm	34317	6	6	12	1	145.5	1.85	1505	334		334	0.2186	cryogenic vacuum distillation	2-end member
1996	Oecologia	1996 Dawson and Pate - Seasonal Water Uptake and Movement in Root Systems of Australian Phraeatophytic Plants of Dimorphic Root Morphology - A Stable Isotope Investigation	Australia	Mt. Barker, AU	-31.55	117.667	Mediterranean Forests, Woodlands and Scrub	H	Eucalyptus	Eucalyptus camaldulensis	angiosperm	34316	6	6	36.5	1	145.5	1.85	1505	334		334	0.2186	cryogenic vacuum distillation	2-end member
1996	Oecologia	1996 Dawson and Pate - Seasonal Water Uptake and Movement in Root Systems of Australian Phraeatophytic Plants of Dimorphic Root Morphology - A Stable Isotope Investigation	Australia	Mt. Barker, AU	-31.55	117.667	Mediterranean Forests, Woodlands and Scrub	H	Banksia	Banksia grandis	angiosperm	188599	6	6	28	1	145.5	1.85	1505	334		334	0.2186	cryogenic vacuum distillation	2-end member
1997	Tree Physiology	1997 Kolb er al. - Boxelder water sources and physiology at perennial and ephemeral stream sites in Arizona	USA	Oak Creek AZ, US	35	-111.667	Temperate Conifer Forests	O	Acer	Acer negundo	angiosperm	4023	32	32	73.4375	1	70.5	10.67	1174	599	204.304	394.696	0.5068	cryogenic vacuum distillation	2-end member
1999	Tree Physiology	1999 Jackson et al. - Partitioning of soil water among tree species in a Brazilian Cerrado ecosystem	Brazil	IBGE, BR	-15.9333	-47.8833	Tropical and Subtropical Grasslands, Savannas and Shrublands	H	Didymopanax	Didymopanax macrocarpum	angiosperm	82142	0	10		3	343.9	0.4	1554	1652	584.42	1067.58	1.09	cryogenic vacuum distillation	direct inference
1999	Tree Physiology	1999 Jackson et al. - Partitioning of soil water among tree species in a Brazilian Cerrado ecosystem	Brazil	IBGE, BR	-15.9333	-47.8833	Tropical and Subtropical Grasslands, Savannas and Shrublands	H	Dalbergia	Dalbergia myscolobium	angiosperm	397178	0	10		3	343.9	0.4	1554	1652	584.42	1067.58	1.09	cryogenic vacuum distillation	direct inference
1999	Tree Physiology	1999 Jackson et al. - Partitioning of soil water among tree species in a Brazilian Cerrado ecosystem	Brazil	IBGE, BR	-15.9333	-47.8833	Tropical and Subtropical Grasslands, Savannas and Shrublands	H	Sclerolobium	Sclerolobium paniculatum	angiosperm	53928	0	4		3	343.9	0.4	1554	1652	584.42	1067.58	1.09	cryogenic vacuum distillation	direct inference
1999	Tree Physiology	1999 Jackson et al. - Partitioning of soil water among tree species in a Brazilian Cerrado ecosystem	Brazil	IBGE, BR	-15.9333	-47.8833	Tropical and Subtropical Grasslands, Savannas and Shrublands	H	Pterodon	Pterodon pubescens	angiosperm	104318	0	3		3	343.9	0.4	1554	1652	584.42	1067.58	1.09	cryogenic vacuum distillation	direct inference
1999	Tree Physiology	1999 Jackson et al. - Partitioning of soil water among tree species in a Brazilian Cerrado ecosystem	Brazil	IBGE, BR	-15.9333	-47.8833	Tropical and Subtropical Grasslands, Savannas and Shrublands	H	Kielmeyera	Kielmeyera coriacea	angiosperm	639202	0	3		3	343.9	0.4	1554	1652	584.42	1067.58	1.09	cryogenic vacuum distillation	direct inference
1999	Tree Physiology	1999 Jackson et al. - Partitioning of soil water among tree species in a Brazilian Cerrado ecosystem	Brazil	IBGE, BR	-15.9333	-47.8833	Tropical and Subtropical Grasslands, Savannas and Shrublands	H	Miconia	Miconia ferruginata	angiosperm	1420009	0	10		3	343.9	0.4	1554	1652	584.42	1067.58	1.09	cryogenic vacuum distillation	direct inference
1999	Tree Physiology	1999 Jackson et al. - Partitioning of soil water among tree species in a Brazilian Cerrado ecosystem	Brazil	IBGE, BR	-15.9333	-47.8833	Tropical and Subtropical Grasslands, Savannas and Shrublands	H	Roupala	Roupala montana	angiosperm	188622	0	3		3	343.9	0.4	1554	1652	584.42	1067.58	1.09	cryogenic vacuum distillation	direct inference
1999	Tree Physiology	1999 Jackson et al. - Partitioning of soil water among tree species in a Brazilian Cerrado ecosystem	Brazil	IBGE, BR	-15.9333	-47.8833	Tropical and Subtropical Grasslands, Savannas and Shrublands	H	Qualea	Qualea grandiflora	angiosperm	178107	0	3		3	343.9	0.4	1554	1652	584.42	1067.58	1.09	cryogenic vacuum distillation	direct inference
1999	Tree Physiology	1999 Jackson et al. - Partitioning of soil water among tree species in a Brazilian Cerrado ecosystem	Brazil	IBGE, BR	-15.9333	-47.8833	Tropical and Subtropical Grasslands, Savannas and Shrublands	H	Qualea	Qualea parviflora	angiosperm	473048	0	3		3	343.9	0.4	1554	1652	584.42	1067.58	1.09	cryogenic vacuum distillation	direct inference
1999	Tree Physiology	1999 Jackson et al. - Partitioning of soil water among tree species in a Brazilian Cerrado ecosystem	Brazil	IBGE, BR	-15.9333	-47.8833	Tropical and Subtropical Grasslands, Savannas and Shrublands	H	Vochysia	Vochysia elliptica	angiosperm	39994	0	4		3	343.9	0.4	1554	1652	584.42	1067.58	1.09	cryogenic vacuum distillation	direct inference
1999	Oecologia	1999 Meinzer et al. - Partitioning of soil water among canopy trees in a seasonally dry tropical forest	Panama	BCI, PA	9.15	-79.85	Tropical and Subtropical Moist Broadleaf Forests	H	Alseis	Alseis blackiana	angiosperm	681405	3	3	100	1	404.2		1398	2635	1353.41	1281.59	1.829	cryogenic vacuum distillation	direct inference
1999	Oecologia	1999 Meinzer et al. - Partitioning of soil water among canopy trees in a seasonally dry tropical forest	Panama	BCI, PA	9.15	-79.85	Tropical and Subtropical Moist Broadleaf Forests	H	Anacardium	Anacardium excelsum	angiosperm	638922	0	1	0	1	404.2		1398	2635	1353.41	1281.59	1.829	cryogenic vacuum distillation	direct inference
1999	Oecologia	1999 Meinzer et al. - Partitioning of soil water among canopy trees in a seasonally dry tropical forest	Panama	BCI, PA	9.15	-79.85	Tropical and Subtropical Moist Broadleaf Forests	H	Cordia	Cordia alliodora	angiosperm	246517	3	3	100	1	404.2		1398	2635	1353.41	1281.59	1.829	cryogenic vacuum distillation	direct inference
1999	Oecologia	1999 Meinzer et al. - Partitioning of soil water among canopy trees in a seasonally dry tropical forest	Panama	BCI, PA	9.15	-79.85	Tropical and Subtropical Moist Broadleaf Forests	H	Ficus	Ficus insipida	angiosperm	100555	0	1	0	1	404.2		1398	2635	1353.41	1281.59	1.829	cryogenic vacuum distillation	direct inference
1999	Oecologia	1999 Meinzer et al. - Partitioning of soil water among canopy trees in a seasonally dry tropical forest	Panama	BCI, PA	9.15	-79.85	Tropical and Subtropical Moist Broadleaf Forests	H	Guapira	Guapira standleyanum	angiosperm	681440	0	3	0	1	404.2		1398	2635	1353.41	1281.59	1.829	cryogenic vacuum distillation	direct inference
1999	Oecologia	1999 Meinzer et al. - Partitioning of soil water among canopy trees in a seasonally dry tropical forest	Panama	BCI, PA	9.15	-79.85	Tropical and Subtropical Moist Broadleaf Forests	H	Hura	Hura crepitans	angiosperm	99294	0	3	0	1	404.2		1398	2635	1353.41	1281.59	1.829	cryogenic vacuum distillation	direct inference
1999	Oecologia	1999 Meinzer et al. - Partitioning of soil water among canopy trees in a seasonally dry tropical forest	Panama	BCI, PA	9.15	-79.85	Tropical and Subtropical Moist Broadleaf Forests	H	Jacaranda	Jacaranda copaia	angiosperm	228396	0	3	0	1	404.2		1398	2635	1353.41	1281.59	1.829	cryogenic vacuum distillation	direct inference
1999	Oecologia	1999 Meinzer et al. - Partitioning of soil water among canopy trees in a seasonally dry tropical forest	Panama	BCI, PA	9.15	-79.85	Tropical and Subtropical Moist Broadleaf Forests	H	Lonchocarpus	Lonchocarpus latifolius	angiosperm	681455	0	4	0	1	404.2		1398	2635	1353.41	1281.59	1.829	cryogenic vacuum distillation	direct inference
1999	Oecologia	1999 Meinzer et al. - Partitioning of soil water among canopy trees in a seasonally dry tropical forest	Panama	BCI, PA	9.15	-79.85	Tropical and Subtropical Moist Broadleaf Forests	H	Luehea	Luehea seemannii	angiosperm	45194	3	3	100	1	404.2		1398	2635	1353.41	1281.59	1.829	cryogenic vacuum distillation	direct inference
1999	Oecologia	1999 Meinzer et al. - Partitioning of soil water among canopy trees in a seasonally dry tropical forest	Panama	BCI, PA	9.15	-79.85	Tropical and Subtropical Moist Broadleaf Forests	H	Platymiscium	Platymiscium pinnatum	angiosperm	466226	0	3	0	1	404.2		1398	2635	1353.41	1281.59	1.829	cryogenic vacuum distillation	direct inference
1999	Oecologia	1999 Meinzer et al. - Partitioning of soil water among canopy trees in a seasonally dry tropical forest	Panama	BCI, PA	9.15	-79.85	Tropical and Subtropical Moist Broadleaf Forests	H	Platypodium	Platypodium elegans	angiosperm	115002	0	3	0	1	404.2		1398	2635	1353.41	1281.59	1.829	cryogenic vacuum distillation	direct inference
1999	Oecologia	1999 Meinzer et al. - Partitioning of soil water among canopy trees in a seasonally dry tropical forest	Panama	BCI, PA	9.15	-79.85	Tropical and Subtropical Moist Broadleaf Forests	H	Pseudobombax	Pseudobombax septenatum	angiosperm	681481	0	2	0	1	404.2		1398	2635	1353.41	1281.59	1.829	cryogenic vacuum distillation	direct inference
1999	Oecologia	1999 Meinzer et al. - Partitioning of soil water among canopy trees in a seasonally dry tropical forest	Panama	BCI, PA	9.15	-79.85	Tropical and Subtropical Moist Broadleaf Forests	H	Quararibea	Quararibea asterolepis	angiosperm	681484	0	3	0	1	404.2		1398	2635	1353.41	1281.59	1.829	cryogenic vacuum distillation	direct inference
1999	Oecologia	1999 Meinzer et al. - Partitioning of soil water among canopy trees in a seasonally dry tropical forest	Panama	BCI, PA	9.15	-79.85	Tropical and Subtropical Moist Broadleaf Forests	H	Spondias	Spondias radlkoferi	angiosperm	341681	0	4	0	1	404.2		1398	2635	1353.41	1281.59	1.829	cryogenic vacuum distillation	direct inference
1999	Oecologia	1999 Meinzer et al. - Partitioning of soil water among canopy trees in a seasonally dry tropical forest	Panama	BCI, PA	9.15	-79.85	Tropical and Subtropical Moist Broadleaf Forests	H	Tabebuia	Tabebuia rosea	angiosperm	429709	0	2	0	1	404.2		1398	2635	1353.41	1281.59	1.829	cryogenic vacuum distillation	direct inference
1999	Oecologia	1999 Meinzer et al. - Partitioning of soil water among canopy trees in a seasonally dry tropical forest	Panama	BCI, PA	9.15	-79.85	Tropical and Subtropical Moist Broadleaf Forests	H	Trichilia	Trichilia tuberculata	angiosperm	638923	0	3	0	1	404.2		1398	2635	1353.41	1281.59	1.829	cryogenic vacuum distillation	direct inference
1999	Oecologia	1999 Meinzer et al. - Partitioning of soil water among canopy trees in a seasonally dry tropical forest	Panama	BCI, PA	9.15	-79.85	Tropical and Subtropical Moist Broadleaf Forests	H	Zuelania	Zuelania guidonia	angiosperm	312408	0	2	0	1	404.2		1398	2635	1353.41	1281.59	1.829	cryogenic vacuum distillation	direct inference
1999	Oecologia	1999 Plamboeck et al. - A hydrological tracer study of water uptake depth in a Scots pine forest under two different water regimes	Sweden	N. Sweden	64.2333	19.7667	Boreal Forests/Taiga	O	Pinus	Pinus sylvestris	gymnosperm	3349	0	20		0.3	11		498	583	202.79	380.21	1.1726	centrifugation	4-component mass balance
2000	Agricultural Water Management	2000 Burgess et al. - Characterisation of hydrogen isotope profiles in an agroforestry system-implications for tracing water sources of trees	Australia	Perth, AU	-33.75	117.45	Mediterranean Forests, Woodlands and Scrub	H	Eucalyptus	Eucalyptus camaldulensis	angiosperm	34316	0	6	0	1	144	6.1	1305	468	83.3003	384.7	0.3601	cryogenic vacuum distillation	2-end member
2000	Agricultural Water Management	2000 Burgess et al. - Characterisation of hydrogen isotope profiles in an agroforestry system-implications for tracing water sources of trees	Australia	Perth, AU	-33.75	117.45	Mediterranean Forests, Woodlands and Scrub	H	Eucalyptus	Eucalyptus saligna	angiosperm	99019	0	7	0	1	144	6.1	1305	468	83.3003	384.7	0.3601	cryogenic vacuum distillation	2-end member
2000	Agricultural Water Management	2000 Burgess et al. - Characterisation of hydrogen isotope profiles in an agroforestry system-implications for tracing water sources of trees	Australia	Perth, AU	-33.75	117.45	Mediterranean Forests, Woodlands and Scrub	H	Eucalyptus	Eucalyptus leucoxylon	angiosperm	34318	0	8	0	1	144	6.1	1305	468	83.3003	384.7	0.3601	cryogenic vacuum distillation	2-end member
2000	Agricultural Water Management	2000 Burgess et al. - Characterisation of hydrogen isotope profiles in an agroforestry system-implications for tracing water sources of trees	Australia	Perth, AU	-33.75	117.45	Mediterranean Forests, Woodlands and Scrub	H	Eucalyptus	Eucalyptus platypus	angiosperm	183846	0	7	0	1	144	6.1	1305	468	83.3003	384.7	0.3601	cryogenic vacuum distillation	2-end member
2000	Oecologia	2000 Stratton et al. - Temporal and spatial partitioning of water resources among eight woody species in a Hawaiian dry forest	USA	Lanai HI, US	20.85	-156.9	Tropical and Subtropical Dry Broadleaf Forests	H	Pouteria	Pouteria sandwicensis	angiosperm	233743	0	4					1252	800	545.31	254.69	0.6309	cryogenic vacuum distillation	direct inference
2000	Oecologia	2000 Stratton et al. - Temporal and spatial partitioning of water resources among eight woody species in a Hawaiian dry forest	USA	Lanai HI, US	20.85	-156.9	Tropical and Subtropical Dry Broadleaf Forests	H	Nesoluma	Nesoluma polynesicum	angiosperm	233720	0	4					1252	800	545.31	254.69	0.6309	cryogenic vacuum distillation	direct inference
2000	Oecologia	2000 Stratton et al. - Temporal and spatial partitioning of water resources among eight woody species in a Hawaiian dry forest	USA	Lanai HI, US	20.85	-156.9	Tropical and Subtropical Dry Broadleaf Forests	H	Reynoldsia	Reynoldsia sandwicensis	angiosperm	46411	0	4					1252	800	545.31	254.69	0.6309	cryogenic vacuum distillation	direct inference
2000	Oecologia	2000 Stratton et al. - Temporal and spatial partitioning of water resources among eight woody species in a Hawaiian dry forest	USA	Lanai HI, US	20.85	-156.9	Tropical and Subtropical Dry Broadleaf Forests	H	Myoporum	Myoporum sandwicense	angiosperm	301346	0	4					1252	800	545.31	254.69	0.6309	cryogenic vacuum distillation	direct inference
2000	Oecologia	2000 Stratton et al. - Temporal and spatial partitioning of water resources among eight woody species in a Hawaiian dry forest	USA	Lanai HI, US	20.85	-156.9	Tropical and Subtropical Dry Broadleaf Forests	H	Metrosideros	Metrosideros polymorpha	angiosperm	101976	0	4					1252	800	545.31	254.69	0.6309	cryogenic vacuum distillation	direct inference
2000	Oecologia	2000 Stratton et al. - Temporal and spatial partitioning of water resources among eight woody species in a Hawaiian dry forest	USA	Lanai HI, US	20.85	-156.9	Tropical and Subtropical Dry Broadleaf Forests	H	Schinus	Schinus terebinthifolius	angiosperm	169191	0	4					1252	800	545.31	254.69	0.6309	cryogenic vacuum distillation	direct inference
2001	Trees	2001 Retzlaff et al. - Seasonal changes in water source of four families of loblolly pine (Pinus taeda L.)	USA	Scotland Cty NC, US	34.84	-79.48	Temperate Conifer Forests	H	Pinus	Pinus taeda	gymnosperm	3352	4	4	36.5	1	323.2	3.44	1341	1189	304.725	884.275	0.8866	cryogenic vacuum distillation	2-end member
2003	Oecologia	2003 Drake and Franks - Water resource partitioning, stem xylem hydraulic properties, and plant water use strategies in a seasonally dry riparian tropical rainforest	Australia	Atherton, AU	-17.375	145.536	Tropical and Subtropical Moist Broadleaf Forests	O	Doryphora	Doryphora aromatica	angiosperm	49996	0	6	0	2	434.2	23.5	1483	1901	970.57	930.43	1.3054	azeotropic distillation	direct inference
2003	Oecologia	2003 Drake and Franks - Water resource partitioning, stem xylem hydraulic properties, and plant water use strategies in a seasonally dry riparian tropical rainforest	Australia	Atherton, AU	-17.375	145.536	Tropical and Subtropical Moist Broadleaf Forests	O	Argyrodendron	Argyrodendron trifoliolatum	angiosperm	1312772	0	6	0	2	434.2	23.5	1483	1901	970.57	930.43	1.3054	azeotropic distillation	direct inference
2003	Oecologia	2003 Drake and Franks - Water resource partitioning, stem xylem hydraulic properties, and plant water use strategies in a seasonally dry riparian tropical rainforest	Australia	Atherton, AU	-17.375	145.536	Tropical and Subtropical Moist Broadleaf Forests	O	Castanospora	Castanospora alphandii	angiosperm	290925	0	6	0	2	434.2	23.5	1483	1901	970.57	930.43	1.3054	azeotropic distillation	direct inference
2003	Oecologia	2003 Drake and Franks - Water resource partitioning, stem xylem hydraulic properties, and plant water use strategies in a seasonally dry riparian tropical rainforest	Australia	Atherton, AU	-17.375	145.536	Tropical and Subtropical Moist Broadleaf Forests	O	Calamus	Calamus australis	angiosperm	1312779	0	6	0	2	434.2	23.5	1483	1901	970.57	930.43	1.3054	azeotropic distillation	direct inference
2003	Oecologia	2003 Drake and Franks - Water resource partitioning, stem xylem hydraulic properties, and plant water use strategies in a seasonally dry riparian tropical rainforest	Australia	Atherton, AU	-17.375	145.536	Tropical and Subtropical Moist Broadleaf Forests	O	Calamus	Calamus caryotoides	angiosperm	244023	0	6	0	2	434.2	23.5	1483	1901	970.57	930.43	1.3054	azeotropic distillation	direct inference
2003	Ecophysiology	2003 Filella and Penuelas - Partitioning of water and nitrogen in co-occurring Mediterranean woody shrub species of different evolutionary history	Spain	Catalonia, ES	41.3	1.81667	Mediterranean Forests, Woodlands and Scrub	H	Arbutus	Arbutus unedo	angiosperm	84005	0	3		1	402.5	24.9	902	632	19.5614	612.439	0.6962	cryogenic vacuum distillation	direct inference
2003	Ecophysiology	2003 Filella and Penuelas - Partitioning of water and nitrogen in co-occurring Mediterranean woody shrub species of different evolutionary history	Spain	Catalonia, ES	41.3	1.81667	Mediterranean Forests, Woodlands and Scrub	H	Pistacia	Pistacia lentiscus	angiosperm	371726	0	3		1	402.5	24.9	902	632	19.5614	612.439	0.6962	cryogenic vacuum distillation	direct inference
2003	Ecophysiology	2003 Filella and Penuelas - Partitioning of water and nitrogen in co-occurring Mediterranean woody shrub species of different evolutionary history	Spain	Catalonia, ES	41.3	1.81667	Mediterranean Forests, Woodlands and Scrub	H	Quercus	Quercus coccifera	angiosperm	58335	0	3		1	402.5	24.9	902	632	19.5614	612.439	0.6962	cryogenic vacuum distillation	direct inference
2003	Ecophysiology	2003 Filella and Penuelas - Partitioning of water and nitrogen in co-occurring Mediterranean woody shrub species of different evolutionary history	Spain	Catalonia, ES	41.3	1.81667	Mediterranean Forests, Woodlands and Scrub	H	Globularia	Globularia alypum	angiosperm	1533088	0	3		1	402.5	24.9	902	632	19.5614	612.439	0.6962	cryogenic vacuum distillation	direct inference
2003	Ecophysiology	2003 Filella and Penuelas - Partitioning of water and nitrogen in co-occurring Mediterranean woody shrub species of different evolutionary history	Spain	Catalonia, ES	41.3	1.81667	Mediterranean Forests, Woodlands and Scrub	H	Erica	Erica multiflora	angiosperm	270440	0	3		1	402.5	24.9	902	632	19.5614	612.439	0.6962	cryogenic vacuum distillation	direct inference
2003	British Ecological Society	2003 Snyder ad Williams - Defoliation alters water uptake by deep and shallow roots of Prosopis velutina (Velvet Mesquite)	USA	Lewis Springs AZ, US	31.55	-110.117	Deserts and Xeric Shrublands	H	Prosopis	Prosopis velutina	angiosperm	207719	48	48	55	1	146.6	56.23	1591	341		341	0.2143	cryogenic vacuum distillation	2-end member
2003	British Ecological Society	2003 Snyder ad Williams - Defoliation alters water uptake by deep and shallow roots of Prosopis velutina (Velvet Mesquite)	USA	Escapule AZ, US	31.6	-110.15	Deserts and Xeric Shrublands	H	Prosopis	Prosopis velutina	angiosperm	207719	48	48	35	1	146.6	12.19	1594	339		339	0.2126	cryogenic vacuum distillation	2-end member
2004	Plant and Soil	2004 Chimner and Cooper - Using stable oxygen isotopes to quantify the water source used for transpiration by native shrubs in the San Luis Valley, Colorado USA	USA	San Luis Valley CO, US	37.44	-105.86	Temperate Conifer Forests	O	Sarcobatus	Sarcobatus vermiculatus	angiosperm	46107	15	21	100	1	54.7	0.66	1131	199		199	0.1759	cryogenic vacuum distillation	direct inference
2004	Plant and Soil	2004 Chimner and Cooper - Using stable oxygen isotopes to quantify the water source used for transpiration by native shrubs in the San Luis Valley, Colorado USA	USA	San Luis Valley CO, US	37.44	-105.86	Temperate Conifer Forests	O	Chrysothamnus	Chrysothamnus nauseosus	angiosperm	71039	15	21	100	1	54.7	0.66	1131	199		199	0.1759	cryogenic vacuum distillation	direct inference
2004	Plant and Soil	2004 Chimner and Cooper - Using stable oxygen isotopes to quantify the water source used for transpiration by native shrubs in the San Luis Valley, Colorado USA	USA	San Luis Valley CO, US	37.44	-105.86	Temperate Conifer Forests	O	Chrysothamnus	Chrysothamnus greenei	angiosperm	217577	0	21	0	1	54.7	0.66	1131	199		199	0.1759	cryogenic vacuum distillation	direct inference
2005	Trees	2005 Andrade et al. - Water uptake and transport in lianas and co-occurring trees of a seasonally dry tropical forest	Panama	BCI, PA	9.15	-79.85	Tropical and Subtropical Moist Broadleaf Forests	H	Hippocratea	Hippocratea volubilis	angiosperm	123425	4	8	100	1	404.2		1398	2635	1353.41	1281.59	1.829	cryogenic vacuum distillation	direct inference
2005	Trees	2005 Andrade et al. - Water uptake and transport in lianas and co-occurring trees of a seasonally dry tropical forest	Panama	BCI, PA	9.15	-79.85	Tropical and Subtropical Moist Broadleaf Forests	H	Entada	Entada monostachya	angiosperm	489319	0	8	0	1	404.2		1398	2635	1353.41	1281.59	1.829	cryogenic vacuum distillation	direct inference
2005	Trees	2005 Andrade et al. - Water uptake and transport in lianas and co-occurring trees of a seasonally dry tropical forest	Panama	BCI, PA	9.15	-79.85	Tropical and Subtropical Moist Broadleaf Forests	H	Hiraea	Hiraea reclinata	angiosperm	1125931	0	8	0	1	404.2		1398	2635	1353.41	1281.59	1.829	cryogenic vacuum distillation	direct inference
2005	Trees	2005 Andrade et al. - Water uptake and transport in lianas and co-occurring trees of a seasonally dry tropical forest	Panama	BCI, PA	9.15	-79.85	Tropical and Subtropical Moist Broadleaf Forests	H	Combretum	Combretum decandrum	angiosperm	99434	0	8	0	1	404.2		1398	2635	1353.41	1281.59	1.829	cryogenic vacuum distillation	direct inference
2005	Trees	2005 Andrade et al. - Water uptake and transport in lianas and co-occurring trees of a seasonally dry tropical forest	Panama	BCI, PA	9.15	-79.85	Tropical and Subtropical Moist Broadleaf Forests	H	Prionostemma	Prionostemma aspera	angiosperm	123395	0	8	0	1	404.2		1398	2635	1353.41	1281.59	1.829	cryogenic vacuum distillation	direct inference
2005	Trees	2005 Andrade et al. - Water uptake and transport in lianas and co-occurring trees of a seasonally dry tropical forest	Panama	BCI, PA	9.15	-79.85	Tropical and Subtropical Moist Broadleaf Forests	H	Maripa	Maripa panamensis	angiosperm	1504182	0	8	0	1	404.2		1398	2635	1353.41	1281.59	1.829	cryogenic vacuum distillation	direct inference
2006	Oecologia	2006 Cook and O'Grady - Determining soil and ground water use of vegetation from heat pulse, water potential and stable isotope data	Australia	Pioneer Valley, AU	-21.1411	149.186	Tropical and Subtropical Moist Broadleaf Forests	O	Corymbia	Corymbia clarksoniana	angiosperm	368747	3	3	100	2	577.7	9.36	1420	1724	587.942	1136.06	1.214	azeotropic distillation	custom
2006	Oecologia	2006 Cook and O'Grady - Determining soil and ground water use of vegetation from heat pulse, water potential and stable isotope data	Australia	Pioneer Valley, AU	-21.1411	149.186	Tropical and Subtropical Moist Broadleaf Forests	O	Lophostemon	Lophostemon suaveolens	angiosperm	271919	3	3	4.5	2	577.7	9.36	1420	1724	587.942	1136.06	1.214	azeotropic distillation	custom
2006	Oecologia	2006 Cook and O'Grady - Determining soil and ground water use of vegetation from heat pulse, water potential and stable isotope data	Australia	Pioneer Valley, AU	-21.1411	149.186	Tropical and Subtropical Moist Broadleaf Forests	O	Eucalyptus	Eucalyptus platyphylla	angiosperm	183846	3	3	7.5	2	577.7	9.36	1420	1724	587.942	1136.06	1.214	azeotropic distillation	custom
2006	Oecologia	2006 Cook and O'Grady - Determining soil and ground water use of vegetation from heat pulse, water potential and stable isotope data	Australia	Pioneer Valley, AU	-21.1411	149.186	Tropical and Subtropical Moist Broadleaf Forests	O	Melaleuca	Melaleuca viridiflora	angiosperm	106062	3	3	61	2	577.7	9.36	1420	1724	587.942	1136.06	1.214	azeotropic distillation	custom
2006	Tree Physiology	2006 Fritzsche et al. - Soil-plant hydrology of indigenous and exotic trees in an Ethiopian montane forest	Ethiopia	Munessa-Shashemene, ET	7.43333	38.8667	Montane Grasslands and Shrublands	O	Cupressus	Cupressus lusitanica	gymnosperm	103968	0	42	0	1	429.7		1490	993	554.211	438.789	0.6489	CO2 equilibration	direct inference
2006	Tree Physiology	2006 Fritzsche et al. - Soil-plant hydrology of indigenous and exotic trees in an Ethiopian montane forest	Ethiopia	Munessa-Shashemene, ET	7.43333	38.8667	Montane Grasslands and Shrublands	O	Eucalyptus	Eucalyptus globulus	angiosperm	34317	42	42	100	1	429.7		1490	993	554.211	438.789	0.6489	CO2 equilibration	direct inference
2006	Tree Physiology	2006 Fritzsche et al. - Soil-plant hydrology of indigenous and exotic trees in an Ethiopian montane forest	Ethiopia	Munessa-Shashemene, ET	7.43333	38.8667	Montane Grasslands and Shrublands	O	Podocarpus	Podocarpus falcatus	gymnosperm	56897	42	42	100	1	429.7		1490	993	554.211	438.789	0.6489	CO2 equilibration	direct inference
2006	Australian Journal of Botany	2006 O'Grady et al. - Groundwater use by riparian vegetation in the wet-dry tropics of northern Australia	Australia	Oolloo 1 NT, AU	-14.0042	131.239	Tropical and Subtropical Grasslands, Savannas and Shrublands	H	Casuarina	Casuarina cunninghamiana	angiosperm	29737	6	6	67	3	793.7	1.5	1991	1167	203.908	963.092	0.5861	azeotropic distillation	custom
2006	Australian Journal of Botany	2006 O'Grady et al. - Groundwater use by riparian vegetation in the wet-dry tropics of northern Australia	Australia	Oolloo 1 NT, AU	-14.0042	131.239	Tropical and Subtropical Grasslands, Savannas and Shrublands	H	Melaleuca	Melaleuca argentea	angiosperm	164928	6	6	67	3	793.7	1.5	1991	1167	203.908	963.092	0.5861	azeotropic distillation	custom
2006	Australian Journal of Botany	2006 O'Grady et al. - Groundwater use by riparian vegetation in the wet-dry tropics of northern Australia	Australia	Oolloo 1 NT, AU	-14.0042	131.239	Tropical and Subtropical Grasslands, Savannas and Shrublands	H	Nauclea	Nauclea orientalis	angiosperm	43526	6	6	67	3	793.7	1.5	1991	1167	203.908	963.092	0.5861	azeotropic distillation	custom
2006	Australian Journal of Botany	2006 O'Grady et al. - Groundwater use by riparian vegetation in the wet-dry tropics of northern Australia	Australia	Oolloo 1 NT, AU	-14.0042	131.239	Tropical and Subtropical Grasslands, Savannas and Shrublands	H	Poinciana	Poinciana spp.	angiosperm	191891	6	6	67	3	793.7	1.5	1991	1167	203.908	963.092	0.5861	azeotropic distillation	custom
2006	Australian Journal of Botany	2006 O'Grady et al. - Groundwater use by riparian vegetation in the wet-dry tropics of northern Australia	Australia	Oolloo 1 NT, AU	-14.0042	131.239	Tropical and Subtropical Grasslands, Savannas and Shrublands	H	Pongamia	Pongamia pinnata	angiosperm	56065	6	6	67	3	793.7	1.5	1991	1167	203.908	963.092	0.5861	azeotropic distillation	custom
2006	Australian Journal of Botany	2006 O'Grady et al. - Groundwater use by riparian vegetation in the wet-dry tropics of northern Australia	Australia	Oolloo 2 NT, AU	-14.0042	131.239	Tropical and Subtropical Grasslands, Savannas and Shrublands	H	Casuarina	Casuarina cunninghamiana	angiosperm	29737	3	3	67	3	793.7	1.5	1991	1167	203.908	963.092	0.5861	azeotropic distillation	custom
2006	Australian Journal of Botany	2006 O'Grady et al. - Groundwater use by riparian vegetation in the wet-dry tropics of northern Australia	Australia	Oolloo 2 NT, AU	-14.0042	131.239	Tropical and Subtropical Grasslands, Savannas and Shrublands	H	Corymbia	Corymbia bella	angiosperm	415883	3	3	67	3	793.7	1.5	1991	1167	203.908	963.092	0.5861	azeotropic distillation	custom
2006	Australian Journal of Botany	2006 O'Grady et al. - Groundwater use by riparian vegetation in the wet-dry tropics of northern Australia	Australia	Oolloo 2 NT, AU	-14.0042	131.239	Tropical and Subtropical Grasslands, Savannas and Shrublands	H	Cupaniopsis	Cupaniopsis anacardioides	angiosperm	13467	3	3	67	3	793.7	1.5	1991	1167	203.908	963.092	0.5861	azeotropic distillation	custom
2006	Australian Journal of Botany	2006 O'Grady et al. - Groundwater use by riparian vegetation in the wet-dry tropics of northern Australia	Australia	Oolloo 2 NT, AU	-14.0042	131.239	Tropical and Subtropical Grasslands, Savannas and Shrublands	H	Exocarpus	Exocarpus latifolius	angiosperm	1159531	3	3	67	3	793.7	1.5	1991	1167	203.908	963.092	0.5861	azeotropic distillation	custom
2006	Australian Journal of Botany	2006 O'Grady et al. - Groundwater use by riparian vegetation in the wet-dry tropics of northern Australia	Australia	Oolloo 2 NT, AU	-14.0042	131.239	Tropical and Subtropical Grasslands, Savannas and Shrublands	H	Ficus	Ficus hispida	angiosperm	462830	3	3	67	3	793.7	1.5	1991	1167	203.908	963.092	0.5861	azeotropic distillation	custom
2006	Australian Journal of Botany	2006 O'Grady et al. - Groundwater use by riparian vegetation in the wet-dry tropics of northern Australia	Australia	Oolloo 2 NT, AU	-14.0042	131.239	Tropical and Subtropical Grasslands, Savannas and Shrublands	H	Lophostemon	Lophostemon grandiflorus	angiosperm	73750	3	3	67	3	793.7	1.5	1991	1167	203.908	963.092	0.5861	azeotropic distillation	custom
2006	Australian Journal of Botany	2006 O'Grady et al. - Groundwater use by riparian vegetation in the wet-dry tropics of northern Australia	Australia	Oolloo 2 NT, AU	-14.0042	131.239	Tropical and Subtropical Grasslands, Savannas and Shrublands	H	Melaleuca	Melaleuca argentea	angiosperm	164928	3	3	67	3	793.7	1.5	1991	1167	203.908	963.092	0.5861	azeotropic distillation	custom
2006	Australian Journal of Botany	2006 O'Grady et al. - Groundwater use by riparian vegetation in the wet-dry tropics of northern Australia	Australia	Oolloo 2 NT, AU	-14.0042	131.239	Tropical and Subtropical Grasslands, Savannas and Shrublands	H	Melaleuca	Melaleuca leucadendra	angiosperm	164936	3	3	67	3	793.7	1.5	1991	1167	203.908	963.092	0.5861	azeotropic distillation	custom
2006	Australian Journal of Botany	2006 O'Grady et al. - Groundwater use by riparian vegetation in the wet-dry tropics of northern Australia	Australia	Oolloo 2 NT, AU	-14.0042	131.239	Tropical and Subtropical Grasslands, Savannas and Shrublands	H	Strychnos	Strychnos lucida	angiosperm	403120	3	3	67	3	793.7	1.5	1991	1167	203.908	963.092	0.5861	azeotropic distillation	custom
2006	Australian Journal of Botany	2006 O'Grady et al. - Groundwater use by riparian vegetation in the wet-dry tropics of northern Australia	Australia	Douglas/Daly, NT	-13.8375	131.236	Tropical and Subtropical Grasslands, Savannas and Shrublands	H	Bauhinia	Bauhinia cunnninghamii	angiosperm	3805	6	6	67	3	755.7	1.5	1973	1206	286.906	919.094	0.6112	azeotropic distillation	custom
2006	Australian Journal of Botany	2006 O'Grady et al. - Groundwater use by riparian vegetation in the wet-dry tropics of northern Australia	Australia	Douglas/Daly, NT	-13.8375	131.236	Tropical and Subtropical Grasslands, Savannas and Shrublands	H	Corymbia	Corymbia bella	angiosperm	415883	6	6	67	3	755.7	1.5	1973	1206	286.906	919.094	0.6112	azeotropic distillation	custom
2006	Australian Journal of Botany	2006 O'Grady et al. - Groundwater use by riparian vegetation in the wet-dry tropics of northern Australia	Australia	Douglas/Daly, NT	-13.8375	131.236	Tropical and Subtropical Grasslands, Savannas and Shrublands	H	Strychnos	Strychnos lucida	angiosperm	403120	6	6	67	3	755.7	1.5	1973	1206	286.906	919.094	0.6112	azeotropic distillation	custom
2006	Australian Journal of Botany	2006 O'Grady et al. - Groundwater use by riparian vegetation in the wet-dry tropics of northern Australia	Australia	Douglas/Daly, NT	-13.8375	131.236	Tropical and Subtropical Grasslands, Savannas and Shrublands	H	Terminalia	Terminalia microcarpa	angiosperm	1085510	6	6	67	3	755.7	1.5	1973	1206	286.906	919.094	0.6112	azeotropic distillation	custom
2008	Oecologia	2008 Costelloe et al. - Water sources accessed by arid zone riparian trees in highly saline environments, Australia	Australia	Diamantina, AU	-27.15	138.7	Deserts and Xeric Shrublands	O	Eucalyptus	Eucalyptus coolabah	angiosperm	881201	18	18	100	1	107	74	1811	158		158	0.0872	azeotropic distillation	direct inference
2008	Oecologia	2008 Costelloe et al. - Water sources accessed by arid zone riparian trees in highly saline environments, Australia	Australia	Neales, AU	-27.85	135.583	Deserts and Xeric Shrublands	O	Eucalyptus	Eucalyptus coolabah	angiosperm	881201	18	18	100	1	67.6	74	1792	164	0	164	0.0915	azeotropic distillation	direct inference
2008	Int. J. Trop. Biol.	2008 Gutiérrez-Soto et al. - Water use in four model tropical plant associations established in the lowlands of Costa Rica	Costa Rica	Heredia, CR	10.4333	-83.9833	Tropical and Subtropical Moist Broadleaf Forests	H	Hyeronima	Hyeronima alchorneoides	angiosperm	597304	0	6		1	160.6		1584	3981	2842.25	1138.75	2.5214	cryogenic vacuum distillation	direct inference
2008	Int. J. Trop. Biol.	2008 Gutiérrez-Soto et al. - Water use in four model tropical plant associations established in the lowlands of Costa Rica	Costa Rica	Heredia, CR	10.4333	-83.9833	Tropical and Subtropical Moist Broadleaf Forests	H	Cedrela	Cedrela odorata	angiosperm	124947	0	6		1	160.6		1584	3981	2842.25	1138.75	2.5214	cryogenic vacuum distillation	direct inference
2008	Hydrological Processes	2008 Sanchez-Perez et al. - Water uptake by trees in a riparian hardwood forest (Rhine floodplain, France)	France	Rhine, FR	48.3203	7.70333	Temperate Broadleaf and Mixed Forests	O	Quercus	Quercus robur	angiosperm	38942	10	10	100	0.3	112.3	2.32	828	677	344.424	332.576	0.8176	cryogenic vacuum distillation	custom
2008	Hydrological Processes	2008 Sanchez-Perez et al. - Water uptake by trees in a riparian hardwood forest (Rhine floodplain, France)	France	Rhine, FR	48.3203	7.70333	Temperate Broadleaf and Mixed Forests	O	Fraxinus	Fraxinus excelsior	angiosperm	38873	10	10	100	0.3	112.3	2.32	828	677	344.424	332.576	0.8176	cryogenic vacuum distillation	custom
2008	Hydrological Processes	2008 Sanchez-Perez et al. - Water uptake by trees in a riparian hardwood forest (Rhine floodplain, France)	France	Rhine, FR	48.3203	7.70333	Temperate Broadleaf and Mixed Forests	O	Populus	Populus alba	angiosperm	43335	10	10	100	0.3	112.3	2.32	828	677	344.424	332.576	0.8176	cryogenic vacuum distillation	custom
2009	American Journal of Botany	2009 Hasselquist and Allen - INCREASING DEMANDS ON LIMITED WATER RESOURCES- CONSEQUENCES FOR TWO ENDANGERED PLANTS IN AMARGOSA VALLEY, USA	USA	Amargosa CA, US	36.3028	-116.414	Deserts and Xeric Shrublands	O	Nitrophila	Nitrophila mohavensis	angiosperm	571931	30	30	41.6667	1	52.6	0.69	1629	90		90	0.0552	cryogenic vacuum distillation	IsoSource
2009	American Journal of Botany	2009 Hasselquist and Allen - INCREASING DEMANDS ON LIMITED WATER RESOURCES- CONSEQUENCES FOR TWO ENDANGERED PLANTS IN AMARGOSA VALLEY, USA	USA	Amargosa CA, US	36.3028	-116.414	Deserts and Xeric Shrublands	O	Grindelia	Grindelia fraxinipratensis	angiosperm	1114734	30	30	63.2	1	52.6	0.69	1629	90		90	0.0552	cryogenic vacuum distillation	IsoSource
2010	Oecologia	2010 Hasselquist et al. - Water relations of evergreen and drought-deciduous trees along a seasonally dry tropical forest chronosequence	Mexico	El Eden, MX	21.2167	-87.1833	Tropical and Subtropical Moist Broadleaf Forests	O	Caesalpinia	Caesalpinia gaumeri	angiosperm	1387648	2	6	33.3333	1	387.3		1634	1124	109.2	1014.8	0.6915	cryogenic vacuum distillation	direct inference
2010	Oecologia	2010 Hasselquist et al. - Water relations of evergreen and drought-deciduous trees along a seasonally dry tropical forest chronosequence	Mexico	El Eden, MX	21.2167	-87.1833	Tropical and Subtropical Moist Broadleaf Forests	O	Lonchocarpus	Lonchocarpus castilloi	angiosperm	3925	2	6	33.3333	1	387.3		1634	1124	109.2	1014.8	0.6915	cryogenic vacuum distillation	direct inference
2010	Oecologia	2010 Hasselquist et al. - Water relations of evergreen and drought-deciduous trees along a seasonally dry tropical forest chronosequence	Mexico	El Eden, MX	21.2167	-87.1833	Tropical and Subtropical Moist Broadleaf Forests	O	Lysiloma	Lysiloma latisiliquum	angiosperm	1538788	2	6	33.3333	1	387.3		1634	1124	109.2	1014.8	0.6915	cryogenic vacuum distillation	direct inference
2010	Oecologia	2010 Hasselquist et al. - Water relations of evergreen and drought-deciduous trees along a seasonally dry tropical forest chronosequence	Mexico	El Eden, MX	21.2167	-87.1833	Tropical and Subtropical Moist Broadleaf Forests	O	Coccoloba	Coccoloba diversifolia	angiosperm	696528	2	6	33.3333	1	387.3		1634	1124	109.2	1014.8	0.6915	cryogenic vacuum distillation	direct inference
2010	Oecologia	2010 Hasselquist et al. - Water relations of evergreen and drought-deciduous trees along a seasonally dry tropical forest chronosequence	Mexico	El Eden, MX	21.2167	-87.1833	Tropical and Subtropical Moist Broadleaf Forests	O	Esenbeckia	Esenbeckia pentaphylla	angiosperm	372452	2	6	33.3333	1	387.3		1634	1124	109.2	1014.8	0.6915	cryogenic vacuum distillation	direct inference
2010	Oecologia	2010 Hasselquist et al. - Water relations of evergreen and drought-deciduous trees along a seasonally dry tropical forest chronosequence	Mexico	El Eden, MX	21.2167	-87.1833	Tropical and Subtropical Moist Broadleaf Forests	O	Vitex	Vitex gaumeri	angiosperm	548855	2	6	33.3333	1	387.3		1634	1124	109.2	1014.8	0.6915	cryogenic vacuum distillation	direct inference
2010	Agricultural and Forest Meteorology	2010 Liu et al. - Dry season water uptake by two dominant canopy tree species in a tropical seasonal rainforest of Xishuangbanna, SW China	China	Xishuangbanna 2, CN	21.9275	101.265	Tropical and Subtropical Moist Broadleaf Forests	O	Pometia	Pometia tomentosa	angiosperm	151075	12	12	65	1	430.2		1601	1362	793.223	568.777	0.8519	cryogenic vacuum distillation	2-end member
2010	Agricultural and Forest Meteorology	2010 Liu et al. - Dry season water uptake by two dominant canopy tree species in a tropical seasonal rainforest of Xishuangbanna, SW China	China	Xishuangbanna 2, CN	21.9275	101.265	Tropical and Subtropical Moist Broadleaf Forests	O	Gironniera	Gironniera subaequalis	angiosperm	63060	12	12	41.25	1	430.2		1601	1362	793.223	568.777	0.8519	cryogenic vacuum distillation	2-end member
2011	Tree Physiology	2011 Drake et al. - Linking hydraulic conductivity and photosynthesis to water-source partitioning in trees versus seedlings	Australia	Yalgorup NP, AU	-32.9	115.69	Mediterranean Forests, Woodlands and Scrub	H	Eucalyptus	Eucalyptus gomphocephala	angiosperm	452571	120	120	37.65	2	650.9	74	1333	886	344.043	541.957	0.6646	cryogenic vacuum distillation	3-component mixing model
2011	Ecohydrology	2011 Goedhart and Pataki - Ecosystem effects of groundwater depth in Owens Valley, California	USA	Owens Valley CA, US	36.8025	-118.2	Deserts and Xeric Shrublands	O	Atriplex	Atriplex torreyi	angiosperm	595354	28	28	70.1429	1	124.6	8.55	1471	171		171	0.1162	cryogenic vacuum distillation	2-end member
2011	Ecohydrology	2011 Goedhart and Pataki - Ecosystem effects of groundwater depth in Owens Valley, California	USA	Owens Valley CA, US	36.8025	-118.2	Deserts and Xeric Shrublands	O	Ericameria	Ericameria nauseosa	angiosperm	71039	24	24	89.3333	1	124.6	8.55	1471	171		171	0.1162	cryogenic vacuum distillation	2-end member
2011	Ecohydrology	2011 Goedhart and Pataki - Ecosystem effects of groundwater depth in Owens Valley, California	USA	Owens Valley CA, US	36.8025	-118.2	Deserts and Xeric Shrublands	O	Distichlis	Distichlis spicata	angiosperm	38594	24	24	37.3333	1	124.6	8.55	1471	171		171	0.1162	cryogenic vacuum distillation	2-end member
2011	Tree Physiology	2011 Sun et al. - Variation in soil water uptake and its effect on plant water status in Juglans regia L. during dry and wet seasons	China	Henan Prov 1, CN	35.0167	112.467	Temperate Broadleaf and Mixed Forests	H	Juglans	Juglans regia	angiosperm	51240	0	30		0.3	252.8		1183	598		598	0.5021	cryogenic vacuum distillation	2-end member
2011	Ecohydrology	2011 Xu et al. - Water use patterns of three species in subalpine forest, Southwest China- the deuterium isotope approach	China	W. Sichuan Prov, CN	30.75	102.867	Montane Grasslands and Shrublands	H	Abies	Abies faxoniana	gymnosperm	745663	6	6	81	0.3	60.5		665	1133	1229		1.7157	cryogenic vacuum distillation	2-end member
2011	Ecohydrology	2011 Xu et al. - Water use patterns of three species in subalpine forest, Southwest China- the deuterium isotope approach	China	W. Sichuan Prov, CN	30.75	102.867	Montane Grasslands and Shrublands	H	Betula	Betula utilis	angiosperm	228163	3	6	81	0.3	60.5		665	1133	1229		1.7157	cryogenic vacuum distillation	2-end member
2011	Ecohydrology	2011 Xu et al. - Water use patterns of three species in subalpine forest, Southwest China- the deuterium isotope approach	China	W. Sichuan Prov, CN	30.75	102.867	Montane Grasslands and Shrublands	H	Bashania	Bashania fangiana	angiosperm	548140	3	6	81	0.3	60.5		665	1133	1229		1.7157	cryogenic vacuum distillation	2-end member
2011	Trees	2011 Zapater et al. - Evidence of hydraulic lift in a young beech and oak mixed forest using O-18 soil water labelling	France	Hesse, FR	48.6742	7.06472	Temperate Broadleaf and Mixed Forests	O	Quercus	Quercus petraea	angiosperm	38865	0	10		0.3	112.3	11.4	782	757	399.5	357.5	0.959	cryogenic vacuum distillation	direct inference
2011	Trees	2011 Zapater et al. - Evidence of hydraulic lift in a young beech and oak mixed forest using O-18 soil water labelling	France	Hesse, FR	48.6742	7.06472	Temperate Broadleaf and Mixed Forests	O	Fagus	Fagus sylvatica	angiosperm	28930	0	10		0.3	112.3	11.4	782	757	399.5	357.5	0.959	cryogenic vacuum distillation	direct inference
2011	Journal of Food, Agriculture & Environment	2011 Zhu et al. - Resource-dependent water use strategy of two desert shrubs on interdune, Northwest China	China	Minqin Desert, CN	38.5744	102.985	Deserts and Xeric Shrublands	H	Nitraria	Nitraria tangutorum	angiosperm	357929	4	12	100	0.3	83	7	1113	116		116	0.1042	cryogenic vacuum distillation	direct inference
2011	Journal of Food, Agriculture & Environment	2011 Zhu et al. - Resource-dependent water use strategy of two desert shrubs on interdune, Northwest China	China	Minqin Desert, CN	38.5744	102.985	Deserts and Xeric Shrublands	H	Artemisia	Artemisia arenaria	angiosperm	333949	0	12	0	0.3	83	7	1113	116		116	0.1042	cryogenic vacuum distillation	direct inference
2012	Tree Physiology	2012 Andrews et al. - Variation in water potential, hydraulic characteristics and water source use in montane Douglas-fir and lodgepole pine trees in southwestern Alberta…	Canada	Pincher Creek AB, CA	49.699	-114.022	Temperate Conifer Forests	H	Pinus	Pinus contorta	gymnosperm	3339	0	65	0	0.3	78.2	18.29	738	562	238.97	323.03	0.7628	cryogenic vacuum distillation	direct inference
2012	Tree Physiology	2012 Andrews et al. - Variation in water potential, hydraulic characteristics and water source use in montane Douglas-fir and lodgepole pine trees in southwestern Alberta…	Canada	Pincher Creek AB, CA	49.699	-114.022	Temperate Conifer Forests	H	Pseudotsuga	Pseudotsuga menziesii	gymnosperm	3357	20	65	100	0.3	78.2	18.29	738	562	238.97	323.03	0.7628	cryogenic vacuum distillation	direct inference
2012	Journal of Arid Envrionments	2012 Kray et al. - Groundwater use by native plants in response to changes in precipitation in an intermountain basin	USA	San Luis Valley CO, US	37.44	-105.86	Temperate Conifer Forests	O	Sarcobatus	Sarcobatus vermiculatus	angiosperm	46107	18	18	100	1	54.7	0.66	1131	199		199	0.1759	cryogenic vacuum distillation	direct inference
2012	Journal of Arid Envrionments	2012 Kray et al. - Groundwater use by native plants in response to changes in precipitation in an intermountain basin	USA	San Luis Valley CO, US	37.44	-105.86	Temperate Conifer Forests	O	Ericameria	Ericameria nauseosa	angiosperm	71039	18	18	100	1	54.7	0.66	1131	199		199	0.1759	cryogenic vacuum distillation	direct inference
2012	Journal of Arid Envrionments	2012 Kray et al. - Groundwater use by native plants in response to changes in precipitation in an intermountain basin	USA	San Luis Valley CO, US	37.44	-105.86	Temperate Conifer Forests	O	Sporobolus	Sporobolus airoides	angiosperm	65992	0	18	0	1	54.7	0.66	1131	199		199	0.1759	cryogenic vacuum distillation	direct inference
2012	Journal of Arid Envrionments	2012 Kray et al. - Groundwater use by native plants in response to changes in precipitation in an intermountain basin	USA	San Luis Valley CO, US	37.44	-105.86	Temperate Conifer Forests	O	Distichlis	Distichlis spicata	angiosperm	38594	0	18	0	1	54.7	0.66	1131	199		199	0.1759	cryogenic vacuum distillation	direct inference
2012	Biogeosciences	2012 Meissner et al. - Partitioning of soil water among canopy trees during a soil desiccation period in a temperate mixed forest	Germany	N. Thuringia, DE	51.0967	10.3908	Temperate Broadleaf and Mixed Forests	H	Fagus	Fagus sylvatica	angiosperm	28930	0	4		0.3	144.4		714	737	317.827	419.173	1.0294	cryogenic vacuum distillation	IsoSource
2012	Biogeosciences	2012 Meissner et al. - Partitioning of soil water among canopy trees during a soil desiccation period in a temperate mixed forest	Germany	N. Thuringia, DE	51.0967	10.3908	Temperate Broadleaf and Mixed Forests	H	Tilia	Tilia sp	angiosperm	64580	0	4		0.3	144.4		714	737	317.827	419.173	1.0294	cryogenic vacuum distillation	IsoSource
2012	Biogeosciences	2012 Meissner et al. - Partitioning of soil water among canopy trees during a soil desiccation period in a temperate mixed forest	Germany	N. Thuringia, DE	51.0967	10.3908	Temperate Broadleaf and Mixed Forests	H	Fraxinus	Fraxinus excelsior	angiosperm	38873	0	4		0.3	144.4		714	737	317.827	419.173	1.0294	cryogenic vacuum distillation	IsoSource
2012	Journal of Resources and Ecology	2012 Wei et al. - Isotopic model estimate of relative contribution of potential water pools to water uptake of Pinus sylvestris var. mongolica in Horqin Sandy Land	China	Horqin Sandy 2, CN	42.9167	120.717	Temperate Broadleaf and Mixed Forests	H	Pinus	Pinus sylvestris	gymnosperm	3349	6	6	30	0.3	147.5		965	399	0	399	0.4134	cryogenic vacuum distillation	IsoSource
2013	Forest Ecology and Management	2013 David et al. - Root functioning, tree water use and hydraulic redistribution in Quercus suber trees- A modeling approach based on root sap flow	Portugal	Lisbon, PT	38.8333	-8.81667	Mediterranean Forests, Woodlands and Scrub	O	Quercus	Quercus suber	angiosperm	58331	16	16	100	0.3	433	9.13	1056	663	66.3753	596.625	0.6268	cryogenic vacuum distillation	direct inference
2013	Chinese Journal of Plant Ecology	2013 Guo-Qin et al. - Study on plant water use in Myricaria squamosa with stable hydrogen isotope tracer in Qinghai Lake basin	China	Qinghai Lake, CN	36.8445	100.19	Montane Grasslands and Shrublands	H	Myricaria	Myricaria squamosa	angiosperm	194561	24	24	78.3333	0.3	154.9		758	329	65.4078	263.592	0.434	cryogenic vacuum distillation	IsoSource
2013	Ecohydrology	2013 Hao et al. - Hydraulic redistribution of soil water in Populus euphratica Oliv. in a central Asian desert riparian forest	China	Tarim Rvr, CN	41.0611	86.6231	Deserts and Xeric Shrublands	O	Populus	Populus euphratica	angiosperm	75702	3	3	100	1	46.3	4.3	1230	41	0	41	0.0333	cryogenic vacuum distillation	IsoSource
2013	Ecohydrology	2013 Hao et al. - Hydraulic redistribution of soil water in Populus euphratica Oliv. in a central Asian desert riparian forest	China	Tarim Rvr, CN	41.0611	86.6231	Deserts and Xeric Shrublands	O	Alhagi	Alhagi sparsifolia	angiosperm	218100	3	3	94	1	46.3	4.3	1230	41	0	41	0.0333	cryogenic vacuum distillation	IsoSource
2013	Ecohydrology	2013 Hao et al. - Hydraulic redistribution of soil water in Populus euphratica Oliv. in a central Asian desert riparian forest	China	Tarim Rvr, CN	41.0611	86.6231	Deserts and Xeric Shrublands	O	Glycyrrhiza	Glycyrrhiza inflata	angiosperm	74614	3	3	88	1	46.3	4.3	1230	41	0	41	0.0333	cryogenic vacuum distillation	IsoSource
2013	Ecohydrology	2013 Hao et al. - Hydraulic redistribution of soil water in Populus euphratica Oliv. in a central Asian desert riparian forest	China	Tarim Rvr, CN	41.0611	86.6231	Deserts and Xeric Shrublands	O	Apocynum	Apocynum venetum	angiosperm	377125	3	3	83	1	46.3	4.3	1230	41	0	41	0.0333	cryogenic vacuum distillation	IsoSource
2013	JGR: Biogeosciences	2013 Kitajima et al. - Contribution of hydraulically lifted deep moisture to the water budget in a Southern California mixed forest	USA	Riverside CA, US	33.8078	-116.777	Mediterranean Forests, Woodlands and Scrub	H	Eriogonum	Eriogonum wrightii	angiosperm	1214404	0	12	0	1	100.1	24.38	1285	677	0	677	0.5276	cryogenic vacuum distillation	direct inference
2013	JGR: Biogeosciences	2013 Kitajima et al. - Contribution of hydraulically lifted deep moisture to the water budget in a Southern California mixed forest	USA	Riverside CA, US	33.8078	-116.777	Mediterranean Forests, Woodlands and Scrub	H	Pinus	Pinus ponderosa	gymnosperm	55062	0	12	0	1	100.1	24.38	1285	677	0	677	0.5276	cryogenic vacuum distillation	direct inference
2013	JGR: Biogeosciences	2013 Kitajima et al. - Contribution of hydraulically lifted deep moisture to the water budget in a Southern California mixed forest	USA	Riverside CA, US	33.8078	-116.777	Mediterranean Forests, Woodlands and Scrub	H	Pinus	Pinus lambertiana	gymnosperm	3343	6	6	100	1	100.1	24.38	1285	677	0	677	0.5276	cryogenic vacuum distillation	direct inference
2013	JGR: Biogeosciences	2013 Kitajima et al. - Contribution of hydraulically lifted deep moisture to the water budget in a Southern California mixed forest	USA	Riverside CA, US	33.8078	-116.777	Mediterranean Forests, Woodlands and Scrub	H	Calocedrus	Calocedrus decurrens	gymnosperm	13387	12	12	100	1	100.1	24.38	1285	677	0	677	0.5276	cryogenic vacuum distillation	direct inference
2013	JGR: Biogeosciences	2013 Kitajima et al. - Contribution of hydraulically lifted deep moisture to the water budget in a Southern California mixed forest	USA	Riverside CA, US	33.8078	-116.777	Mediterranean Forests, Woodlands and Scrub	H	Quercus	Quercus chrysolepis	angiosperm	97695	12	12	100	1	100.1	24.38	1285	677	0	677	0.5276	cryogenic vacuum distillation	direct inference
2013	JGR: Biogeosciences	2013 Kitajima et al. - Contribution of hydraulically lifted deep moisture to the water budget in a Southern California mixed forest	USA	Riverside CA, US	33.8078	-116.777	Mediterranean Forests, Woodlands and Scrub	H	Quercus	Quercus kelloggii	angiosperm	97698	12	12	100	1	100.1	24.38	1285	677	0	677	0.5276	cryogenic vacuum distillation	direct inference
2013	JGR: Biogeosciences	2013 Kitajima et al. - Contribution of hydraulically lifted deep moisture to the water budget in a Southern California mixed forest	USA	Riverside CA, US	33.8078	-116.777	Mediterranean Forests, Woodlands and Scrub	H	Arctostaphylos	Arctostaphylos glandulosa	angiosperm	143368	12	12	100	1	100.1	24.38	1285	677	0	677	0.5276	cryogenic vacuum distillation	direct inference
2013	Environ Earth Sci	2013 Li et al. - Groundwater use by plants in a semi-arid coal-mining area at the Mu Us Desert frontier	China	N. Shaanxi Prov, CN	35.6	108.4	Temperate Broadleaf and Mixed Forests	H	Salix	Salix psammophila	angiosperm	1508161	6	6	66.5	0.3	276		984	565	2.5715	562.429	0.5731	cryogenic vacuum distillation	IsoSource
2013	Environ Earth Sci	2013 Li et al. - Groundwater use by plants in a semi-arid coal-mining area at the Mu Us Desert frontier	China	N. Shaanxi Prov, CN	35.6	108.4	Temperate Broadleaf and Mixed Forests	H	Artemisia	Artemisia desertorum	angiosperm	324798	6	6	53	0.3	276		984	565	2.5715	562.429	0.5731	cryogenic vacuum distillation	IsoSource
2013	Environ Earth Sci	2013 Li et al. - Groundwater use by plants in a semi-arid coal-mining area at the Mu Us Desert frontier	China	N. Shaanxi Prov, CN	35.6	108.4	Temperate Broadleaf and Mixed Forests	H	Caragana	Caragana korshinskii	angiosperm	220689	6	6	52.5	0.3	276		984	565	2.5715	562.429	0.5731	cryogenic vacuum distillation	IsoSource
2013	Environ Earth Sci	2013 Li et al. - Groundwater use by plants in a semi-arid coal-mining area at the Mu Us Desert frontier	China	N. Shaanxi Prov, CN	35.6	108.4	Temperate Broadleaf and Mixed Forests	H	Pinus	Pinus tabuliformis	gymnosperm	88731	6	6	77.5	0.3	276		984	565	2.5715	562.429	0.5731	cryogenic vacuum distillation	IsoSource
2013	Environ Earth Sci	2013 Li et al. - Groundwater use by plants in a semi-arid coal-mining area at the Mu Us Desert frontier	China	N. Shaanxi Prov, CN	35.6	108.4	Temperate Broadleaf and Mixed Forests	H	Populus	Populus simonii	angiosperm	295327	6	6	72	0.3	276		984	565	2.5715	562.429	0.5731	cryogenic vacuum distillation	IsoSource
2013	Biogeosciences	2013 Shim et al. - Hydrologic control of the oxygen isotope ratio of ecosystem respiration in a semi-arid woodland	USA	Los Alamos NM, US	35.85	-106.27	Temperate Conifer Forests	O	Juniperus	Juniperus monosperma	gymnosperm	487038	0	16		1	69.5	53.75	1168	408		408	0.3398	cryogenic vacuum distillation	direct inference
2014	Natural Areas Journal	2014 Chimner and Resh - Are riparian bur oak phreatophytic, A stable water isotope study in Homestead National Monument, Nebraska	USA	South-central NE, US	40.2852	-96.8219	Temperate Grasslands, Savannas and Shrublands	O	Quercus	Quercus macrocarpa	angiosperm	519047	69	72	75	1	220.8	22.02	1136	772	60.0525	711.948	0.6795	cryogenic vacuum distillation	IsoSource
2014	Tree Physiology	2014 Prieto and Ryel - Internal hydraulic redistribution prevents the loss of root conductivity during drought	USA	Logan UT, US	41.8459	-111.849	Temperate Conifer Forests	H	Artemisia	Artemisia tridentata	angiosperm	55611	0	16		1	88.5	10.67	1119	452	1.41935	450.581	0.403	cryogenic vacuum distillation	2-end member
2015	Agroforest Syst	2015 Link et al. - Determining tree water acquisition zones with stable isotopes in a temperate tree-based intercropping system	Canada	Wellington ON, CA	43.5469	-80.2122	Temperate Broadleaf and Mixed Forests	O	Populus	Populus sp.	angiosperm	3689	0	6		0.3	245	12.8	848	902	218.079	683.921	1.0648	cryogenic vacuum distillation	IsoSource
2015	Agroforest Syst	2015 Link et al. - Determining tree water acquisition zones with stable isotopes in a temperate tree-based intercropping system	Canada	Wellington ON, CA	43.5469	-80.2122	Temperate Broadleaf and Mixed Forests	O	Juglans	Juglans nigra	angiosperm	16719	0	6		0.3	245	12.8	848	902	218.079	683.921	1.0648	cryogenic vacuum distillation	IsoSource
2015	Plant Soil	2015 Dai et al. - Stable oxygen isotopes reveal distinct water use patterns of two Haloxylon species in the Gurbantonggut Desert	China	Gorbantonggut, CN	44.3667	87.9167	Deserts and Xeric Shrublands	O	Haloxylon	Haloxylon ammodendron	angiosperm	151230	24	24	74.1667	0.3	63.8		1037	172		172	0.1658	cryogenic vacuum distillation	IsoSource
2015	Plant Soil	2015 Dai et al. - Stable oxygen isotopes reveal distinct water use patterns of two Haloxylon species in the Gurbantonggut Desert	China	Gorbantonggut, CN	44.3667	87.9167	Deserts and Xeric Shrublands	O	Haloxylon	Haloxylon persicum	angiosperm	151231	24	24	7.33333	0.3	63.8		1037	172		172	0.1658	cryogenic vacuum distillation	IsoSource
1991	Oecologia	1991 Ehleringer et al. - Differential utilization of summer rains by desert plants	USA	Stud Horse Pt 1 UT, US	37.0167	-111.6	Deserts and Xeric Shrublands	H	Ambrosia	Ambrosia acanthicarpa	angiosperm	-	0	3	0	1	117.2	43.72	1379	122		122	0.0862	cryogenic vacuum distillation	direct inference
1991	Oecologia	1991 Ehleringer et al. - Differential utilization of summer rains by desert plants	USA	Stud Horse Pt 1 UT, US	37.0167	-111.6	Deserts and Xeric Shrublands	H	Dicoria	Dicoria brandegei	angiosperm	-	0	3	0	1	117.2	43.72	1379	122		122	0.0862	cryogenic vacuum distillation	direct inference
1991	Oecologia	1991 Ehleringer et al. - Differential utilization of summer rains by desert plants	USA	Stud Horse Pt 1 UT, US	37.0167	-111.6	Deserts and Xeric Shrublands	H	Helianthus	Helianthus anomalus	angiosperm	73274	0	3	0	1	117.2	43.72	1379	122		122	0.0862	cryogenic vacuum distillation	direct inference
1991	Oecologia	1991 Ehleringer et al. - Differential utilization of summer rains by desert plants	USA	Stud Horse Pt 1 UT, US	37.0167	-111.6	Deserts and Xeric Shrublands	H	Kallstroemia	Kallstroemia californica	angiosperm	-	0	3	0	1	117.2	43.72	1379	122		122	0.0862	cryogenic vacuum distillation	direct inference
1991	Oecologia	1991 Ehleringer et al. - Differential utilization of summer rains by desert plants	USA	Stud Horse Pt 1 UT, US	37.0167	-111.6	Deserts and Xeric Shrublands	H	Salsola	Salsola iberica	angiosperm	355937	0	3	0	1	117.2	43.72	1379	122		122	0.0862	cryogenic vacuum distillation	direct inference
1991	Oecologia	1991 Ehleringer et al. - Differential utilization of summer rains by desert plants	USA	Stud Horse Pt 1 UT, US	37.0167	-111.6	Deserts and Xeric Shrublands	H	Astragalus	Astragalus mollissimus	angiosperm	90190	0	3	0	1	117.2	43.72	1379	122		122	0.0862	cryogenic vacuum distillation	direct inference
1991	Oecologia	1991 Ehleringer et al. - Differential utilization of summer rains by desert plants	USA	Stud Horse Pt 1 UT, US	37.0167	-111.6	Deserts and Xeric Shrublands	H	Cordylanthus	Cordylanthus wrightii	angiosperm	428919	0	3	0	1	117.2	43.72	1379	122		122	0.0862	cryogenic vacuum distillation	direct inference
1991	Oecologia	1991 Ehleringer et al. - Differential utilization of summer rains by desert plants	USA	Stud Horse Pt 1 UT, US	37.0167	-111.6	Deserts and Xeric Shrublands	H	Croton	Croton californicus	angiosperm	323034	0	3	0	1	117.2	43.72	1379	122		122	0.0862	cryogenic vacuum distillation	direct inference
1991	Oecologia	1991 Ehleringer et al. - Differential utilization of summer rains by desert plants	USA	Stud Horse Pt 1 UT, US	37.0167	-111.6	Deserts and Xeric Shrublands	H	Cryptantha	Cryptantha confertiflora	angiosperm	1213300	0	3	0	1	117.2	43.72	1379	122		122	0.0862	cryogenic vacuum distillation	direct inference
1991	Oecologia	1991 Ehleringer et al. - Differential utilization of summer rains by desert plants	USA	Stud Horse Pt 1 UT, US	37.0167	-111.6	Deserts and Xeric Shrublands	H	Sphaeralcea	Sphaeralcea grossulariifolia	angiosperm	-	0	3	0	1	117.2	43.72	1379	122		122	0.0862	cryogenic vacuum distillation	direct inference
1991	Oecologia	1991 Ehleringer et al. - Differential utilization of summer rains by desert plants	USA	Stud Horse Pt 1 UT, US	37.0167	-111.6	Deserts and Xeric Shrublands	H	Sphaeralcea	Sphaeralcea parvifolia	angiosperm	-	0	3	0	1	117.2	43.72	1379	122		122	0.0862	cryogenic vacuum distillation	direct inference
1991	Oecologia	1991 Ehleringer et al. - Differential utilization of summer rains by desert plants	USA	Stud Horse Pt 1 UT, US	37.0167	-111.6	Deserts and Xeric Shrublands	H	Sporobolus	Sporobolus flexuosus	angiosperm	1629760	0	3	0	1	117.2	43.72	1379	122		122	0.0862	cryogenic vacuum distillation	direct inference
1991	Oecologia	1991 Ehleringer et al. - Differential utilization of summer rains by desert plants	USA	Stud Horse Pt 1 UT, US	37.0167	-111.6	Deserts and Xeric Shrublands	H	Artemisia	Artemisia filifolia	angiosperm	86310	3	3	100	1	117.2	43.72	1379	122		122	0.0862	cryogenic vacuum distillation	direct inference
1991	Oecologia	1991 Ehleringer et al. - Differential utilization of summer rains by desert plants	USA	Stud Horse Pt 1 UT, US	37.0167	-111.6	Deserts and Xeric Shrublands	H	Atriplex	Atriplex canescens	angiosperm	35922	3	3	100	1	117.2	43.72	1379	122		122	0.0862	cryogenic vacuum distillation	direct inference
1991	Oecologia	1991 Ehleringer et al. - Differential utilization of summer rains by desert plants	USA	Stud Horse Pt 1 UT, US	37.0167	-111.6	Deserts and Xeric Shrublands	H	Coleogyne	Coleogyne ramosissima	angiosperm	401069	0	3	0	1	117.2	43.72	1379	122		122	0.0862	cryogenic vacuum distillation	direct inference
1991	Oecologia	1991 Ehleringer et al. - Differential utilization of summer rains by desert plants	USA	Stud Horse Pt 1 UT, US	37.0167	-111.6	Deserts and Xeric Shrublands	H	Chrysothamnus	Chrysothamnus nauseosus	angiosperm	71039	0	3	0	1	117.2	43.72	1379	122		122	0.0862	cryogenic vacuum distillation	direct inference
1991	Oecologia	1991 Ehleringer et al. - Differential utilization of summer rains by desert plants	USA	Stud Horse Pt 1 UT, US	37.0167	-111.6	Deserts and Xeric Shrublands	H	Chrysothamnus	Chrysothamnus pulchellus	angiosperm	217581	0	3	0	1	117.2	43.72	1379	122		122	0.0862	cryogenic vacuum distillation	direct inference
1991	Oecologia	1991 Ehleringer et al. - Differential utilization of summer rains by desert plants	USA	Stud Horse Pt 1 UT, US	37.0167	-111.6	Deserts and Xeric Shrublands	H	Cowania	Cowania mexicana	angiosperm	-	0	3	0	1	117.2	43.72	1379	122		122	0.0862	cryogenic vacuum distillation	direct inference
1991	Oecologia	1991 Ehleringer et al. - Differential utilization of summer rains by desert plants	USA	Stud Horse Pt 1 UT, US	37.0167	-111.6	Deserts and Xeric Shrublands	H	Ephedra	Ephedra cutIeri	gymnosperm	191307	0	3	0	1	117.2	43.72	1379	122		122	0.0862	cryogenic vacuum distillation	direct inference
1991	Oecologia	1991 Ehleringer et al. - Differential utilization of summer rains by desert plants	USA	Stud Horse Pt 1 UT, US	37.0167	-111.6	Deserts and Xeric Shrublands	H	Eriogonum	Eriogonum corymbosum	angiosperm	627168	0	3	0	1	117.2	43.72	1379	122		122	0.0862	cryogenic vacuum distillation	direct inference
1991	Oecologia	1991 Ehleringer et al. - Differential utilization of summer rains by desert plants	USA	Stud Horse Pt 1 UT, US	37.0167	-111.6	Deserts and Xeric Shrublands	H	Fraxinus	Fraxinus anomala	angiosperm	56041	0	3	0	1	117.2	43.72	1379	122		122	0.0862	cryogenic vacuum distillation	direct inference
1991	Oecologia	1991 Ehleringer et al. - Differential utilization of summer rains by desert plants	USA	Stud Horse Pt 1 UT, US	37.0167	-111.6	Deserts and Xeric Shrublands	H	Gutierrezia	Gutierrezia sarothrae	angiosperm	199516	0	3	0	1	117.2	43.72	1379	122		122	0.0862	cryogenic vacuum distillation	direct inference
1991	Oecologia	1991 Ehleringer et al. - Differential utilization of summer rains by desert plants	USA	Stud Horse Pt 1 UT, US	37.0167	-111.6	Deserts and Xeric Shrublands	H	Oenothera	Oenothera pallida	angiosperm	238294	0	3	0	1	117.2	43.72	1379	122		122	0.0862	cryogenic vacuum distillation	direct inference
1991	Oecologia	1991 Ehleringer et al. - Differential utilization of summer rains by desert plants	USA	Stud Horse Pt 1 UT, US	37.0167	-111.6	Deserts and Xeric Shrublands	H	Quercus	Quercus undulata	angiosperm	-	0	3	0	1	117.2	43.72	1379	122		122	0.0862	cryogenic vacuum distillation	direct inference
1991	Oecologia	1991 Ehleringer et al. - Differential utilization of summer rains by desert plants	USA	Stud Horse Pt 1 UT, US	37.0167	-111.6	Deserts and Xeric Shrublands	H	Vanclevea	Vanclevea stylosa	angiosperm	71099	0	3	0	1	117.2	43.72	1379	122		122	0.0862	cryogenic vacuum distillation	direct inference
1991	Oecologia	1991 Ehleringer et al. - Differential utilization of summer rains by desert plants	USA	Stud Horse Pt 1 UT, US	37.0167	-111.6	Deserts and Xeric Shrublands	H	Yucca	Yucca angustissima	angiosperm	480080	0	3	0	1	117.2	43.72	1379	122		122	0.0862	cryogenic vacuum distillation	direct inference
1996	Oecologia	1996 Lin et al. - Monosoonal precipitation responses of shrubs in a cold desert community on the Colorado Plateau	USA	Stud Horse Pt 2 UT, US	37.0167	-111.6	Deserts and Xeric Shrublands	H	AtripIex	AtripIex canescens	angiosperm	35922	0	5		1	117.2	43.72	1379	122		122	0.0862	cryogenic vacuum distillation	2-end member
1996	Oecologia	1996 Lin et al. - Monosoonal precipitation responses of shrubs in a cold desert community on the Colorado Plateau	USA	Stud Horse Pt 2 UT, US	37.0167	-111.6	Deserts and Xeric Shrublands	H	Artemisia	Artemisia filifolia	angiosperm	86310	0	5		1	117.2	43.72	1379	122		122	0.0862	cryogenic vacuum distillation	2-end member
1996	Oecologia	1996 Lin et al. - Monosoonal precipitation responses of shrubs in a cold desert community on the Colorado Plateau	USA	Stud Horse Pt 2 UT, US	37.0167	-111.6	Deserts and Xeric Shrublands	H	Chrysothamnus	Chrysothamnus nauseosus	angiosperm	71039	0	5		1	117.2	43.72	1379	122		122	0.0862	cryogenic vacuum distillation	2-end member
1996	Oecologia	1996 Lin et al. - Monosoonal precipitation responses of shrubs in a cold desert community on the Colorado Plateau	USA	Stud Horse Pt 2 UT, US	37.0167	-111.6	Deserts and Xeric Shrublands	H	Coleogyne	Coleogyne ramosissima	angiosperm	401069	0	5		1	117.2	43.72	1379	122		122	0.0862	cryogenic vacuum distillation	2-end member
1996	Oecologia	1996 Lin et al. - Monosoonal precipitation responses of shrubs in a cold desert community on the Colorado Plateau	USA	Stud Horse Pt 2 UT, US	37.0167	-111.6	Deserts and Xeric Shrublands	H	Vanclevea	Vanclevea stylosa	angiosperm	71099	0	5		1	117.2	43.72	1379	122		122	0.0862	cryogenic vacuum distillation	2-end member
1999	Regulated Rivers: Research and Management	1999 Cooper et al. - Factors controlling the establishment of fremont cottonwood seedlings on the upper Green River, USA	USA	Island Park UT, US	40.5067	-109.146	Temperate Conifer Forests	H	Populus	Populus deltoides	angiosperm	3696	4	6	100	1	69.1	3.66	1248	220	0	220	0.177	cryogenic vacuum distillation	direct inference
1999	Regulated Rivers: Research and Management	1999 Cooper et al. - Factors controlling the establishment of fremont cottonwood seedlings on the upper Green River, USA	USA	DLP CO, US	40.4517	-108.524	Temperate Conifer Forests	H	Populus	Populus deltoides	angiosperm	3696	4	6	100	1	56.5	9.56	1184	282		282	0.2373	cryogenic vacuum distillation	direct inference
1999	Regulated Rivers: Research and Management	1999 Cooper et al. - Factors controlling the establishment of fremont cottonwood seedlings on the upper Green River, USA	USA	Brown's Park CO, US	40.825	-108.95	Deserts and Xeric Shrublands	H	Populus	Populus deltoides	angiosperm	3696	5	6	100	1	56.5	23.04	1212	226		226	0.1881	cryogenic vacuum distillation	direct inference
2003	Oecologia	2003 Ludwig et al. - Hydraulic lift in Acacia tortilis trees on an East African savanna	Tanzania	Great Rift Valley, TZ	-4.61667	36	Tropical and Subtropical Grasslands, Savannas and Shrublands	O	Acacia	Acacia tortilis	angiosperm	138046	3	6	100	1	175		1712	707		707	0.41	cryogenic vacuum distillation	direct inference
2006	Plant Soil	2006 Querejeta et al. - Utilization of bedrock water by Brosimum alicastrum trees growing on shallow soil atop limestone in a dry tropical climate	Mexico	N. Yucatan, MX	20.8333	-89.6528	Tropical and Subtropical Dry Broadleaf Forests	O	Brosimum	Brosimum alicastrum	angiosperm	194253	0	16	0	1	11		1695	1025	33.5418	991.458	0.6047	cryogenic vacuum distillation	direct inference
2007	Oecologia	2007 Ewe et al. - Seasonal plant water uptake patterns in the saline southeast Everglades ecotone	USA	Everglades FL, US	25.214	-80.649	Flooded Grasslands and Savannas	O	Rhizophora	Rhizophora mangle	angiosperm	40031	3	6	55	1	448.6	0.25	1429	1296	182.266	1113.73	0.9062	cryogenic vacuum distillation	2-end member
2007	Oecologia	2007 Ewe et al. - Seasonal plant water uptake patterns in the saline southeast Everglades ecotone	USA	Everglades FL, US	25.214	-80.649	Flooded Grasslands and Savannas	O	Cladium	Cladium jamaicense	angiosperm	58222	0	6	0	1	448.6	0.25	1429	1296	182.266	1113.73	0.9062	cryogenic vacuum distillation	2-end member
2007	Oecologia	2007 Ewe et al. - Seasonal plant water uptake patterns in the saline southeast Everglades ecotone	USA	Everglades FL, US	25.214	-80.649	Flooded Grasslands and Savannas	O	Sesuvium	Sesuvium portulacastrum	angiosperm	221166	0	6	0	1	448.6	0.25	1429	1296	182.266	1113.73	0.9062	cryogenic vacuum distillation	2-end member
2007	Oecologia	2007 Nippert and Knapp - Linking water uptake with rooting patterns in grassland species	USA	Konza Prairie KS, US	39.0833	-96.5833	Temperate Grasslands, Savannas and Shrublands	O	Andropogon	Andropogon gerardii	angiosperm	79824	0	18	0	1	202.7	9.14	1149	872	177.258	694.742	0.7597	cryogenic vacuum distillation	multi-source mixing model
2007	Oecologia	2007 Nippert and Knapp - Linking water uptake with rooting patterns in grassland species	USA	Konza Prairie KS, US	39.0833	-96.5833	Temperate Grasslands, Savannas and Shrublands	O	Sorghastrum	Sorghastrum nutans	angiosperm	79857	0	18	0	1	202.7	9.14	1149	872	177.258	694.742	0.7597	cryogenic vacuum distillation	multi-source mixing model
2007	Oecologia	2007 Nippert and Knapp - Linking water uptake with rooting patterns in grassland species	USA	Konza Prairie KS, US	39.0833	-96.5833	Temperate Grasslands, Savannas and Shrublands	O	Schizachyrium	Schizachyrium scoparium	angiosperm	79855	0	18	0	1	202.7	9.14	1149	872	177.258	694.742	0.7597	cryogenic vacuum distillation	multi-source mixing model
2007	Oecologia	2007 Nippert and Knapp - Linking water uptake with rooting patterns in grassland species	USA	Konza Prairie KS, US	39.0833	-96.5833	Temperate Grasslands, Savannas and Shrublands	O	Lespedeza	Lespedeza capitata	angiosperm	571920	0	18	0	1	202.7	9.14	1149	872	177.258	694.742	0.7597	cryogenic vacuum distillation	multi-source mixing model
2007	Oecologia	2007 Nippert and Knapp - Linking water uptake with rooting patterns in grassland species	USA	Konza Prairie KS, US	39.0833	-96.5833	Temperate Grasslands, Savannas and Shrublands	O	Vernonia	Vernonia baldwinii	angiosperm	434692	0	18	0	1	202.7	9.14	1149	872	177.258	694.742	0.7597	cryogenic vacuum distillation	multi-source mixing model
2007	Oecologia	2007 Nippert and Knapp - Linking water uptake with rooting patterns in grassland species	USA	Konza Prairie KS, US	39.0833	-96.5833	Temperate Grasslands, Savannas and Shrublands	O	Amorpha	Amorpha canescens	angiosperm	252450	0	18	0	1	202.7	9.14	1149	872	177.258	694.742	0.7597	cryogenic vacuum distillation	multi-source mixing model
2007	Oecologia	2007 Nippert and Knapp - Linking water uptake with rooting patterns in grassland species	USA	Konza Prairie KS, US	39.0833	-96.5833	Temperate Grasslands, Savannas and Shrublands	O	Ceanothus	Ceanothus americanus	angiosperm	54778	0	18	0	1	202.7	9.14	1149	872	177.258	694.742	0.7597	cryogenic vacuum distillation	multi-source mixing model
2014	Ecohydrology	2014 Liu et al. - Vertical patterns of soil water acquisition by non-native rubber trees (Hevea brasiliensis) in Xishuangbanna, southwest China	China	Xishuangbanna 3, CN	21.9275	101.265	Tropical and Subtropical Moist Broadleaf Forests	O	Hevea	Hevea brasiliensis	angiosperm	3981	0	12	0	1	430.2		1601	1362	793.223	568.777	0.8519	cryogenic vacuum distillation	IsoSource
2015	Oecologia	2015 Prechsl et al. - No shift to a deeper water uptake depth in response to summer drought of two lowland and sub-alpine C3-grasslands in Switzerland	Switzerland	Chamau, CH	47.2103	8.41056	Temperate Broadleaf and Mixed Forests	O	Phleum	Phleum pratense	angiosperm	15957	0	15		0.3	30.2		775	1089	652.742	436.258	1.4064	cryogenic vacuum distillation	Bayesian (SIAR)
2015	Oecologia	2015 Prechsl et al. - No shift to a deeper water uptake depth in response to summer drought of two lowland and sub-alpine C3-grasslands in Switzerland	Switzerland	Chamau, CH	47.2103	8.41056	Temperate Broadleaf and Mixed Forests	O	Lolium	Lolium multiflorum	angiosperm	4521	0	15		0.3	30.2		775	1089	652.742	436.258	1.4064	cryogenic vacuum distillation	Bayesian (SIAR)
2015	Oecologia	2015 Prechsl et al. - No shift to a deeper water uptake depth in response to summer drought of two lowland and sub-alpine C3-grasslands in Switzerland	Switzerland	Chamau, CH	47.2103	8.41056	Temperate Broadleaf and Mixed Forests	O	Poa	Poa pratensis	angiosperm	4545	0	15		0.3	30.2		775	1089	652.742	436.258	1.4064	cryogenic vacuum distillation	Bayesian (SIAR)
2015	Oecologia	2015 Prechsl et al. - No shift to a deeper water uptake depth in response to summer drought of two lowland and sub-alpine C3-grasslands in Switzerland	Switzerland	Chamau, CH	47.2103	8.41056	Temperate Broadleaf and Mixed Forests	O	Taraxacum	Taraxacum officinale	angiosperm	50225	0	15		0.3	30.2		775	1089	652.742	436.258	1.4064	cryogenic vacuum distillation	Bayesian (SIAR)
2015	Oecologia	2015 Prechsl et al. - No shift to a deeper water uptake depth in response to summer drought of two lowland and sub-alpine C3-grasslands in Switzerland	Switzerland	Chamau, CH	47.2103	8.41056	Temperate Broadleaf and Mixed Forests	O	Trifolium	Trifolium repens	angiosperm	3899	0	15		0.3	30.2		775	1089	652.742	436.258	1.4064	cryogenic vacuum distillation	Bayesian (SIAR)
2015	Oecologia	2015 Prechsl et al. - No shift to a deeper water uptake depth in response to summer drought of two lowland and sub-alpine C3-grasslands in Switzerland	Switzerland	Chamau, CH	47.2103	8.41056	Temperate Broadleaf and Mixed Forests	O	Rumex	Rumex obtusifolius	angiosperm	3619	0	15		0.3	30.2		775	1089	652.742	436.258	1.4064	cryogenic vacuum distillation	Bayesian (SIAR)
2015	Oecologia	2015 Prechsl et al. - No shift to a deeper water uptake depth in response to summer drought of two lowland and sub-alpine C3-grasslands in Switzerland	Switzerland	Alp Weiss, CH	46.5831	9.79056	Temperate Conifer Forests	O	Trisetum	Trisetum flavescens	angiosperm	87477	0	7		0.3	29.5		479	1104	1189.14		2.4342	cryogenic vacuum distillation	Bayesian (SIAR)
2015	Oecologia	2015 Prechsl et al. - No shift to a deeper water uptake depth in response to summer drought of two lowland and sub-alpine C3-grasslands in Switzerland	Switzerland	Alp Weiss, CH	46.5831	9.79056	Temperate Conifer Forests	O	Phleum	Phleum rhaeticum	angiosperm	1395550	0	7		0.3	29.5		479	1104	1189.14		2.4342	cryogenic vacuum distillation	Bayesian (SIAR)
2015	Oecologia	2015 Prechsl et al. - No shift to a deeper water uptake depth in response to summer drought of two lowland and sub-alpine C3-grasslands in Switzerland	Switzerland	Alp Weiss, CH	46.5831	9.79056	Temperate Conifer Forests	O	Carum	Carum carvi	angiosperm	48032	0	7		0.3	29.5		479	1104	1189.14		2.4342	cryogenic vacuum distillation	Bayesian (SIAR)
2015	Oecologia	2015 Prechsl et al. - No shift to a deeper water uptake depth in response to summer drought of two lowland and sub-alpine C3-grasslands in Switzerland	Switzerland	Alp Weiss, CH	46.5831	9.79056	Temperate Conifer Forests	O	Achillea	Achillea millefolium	angiosperm	13329	0	7		0.3	29.5		479	1104	1189.14		2.4342	cryogenic vacuum distillation	Bayesian (SIAR)
2015	Oecologia	2015 Prechsl et al. - No shift to a deeper water uptake depth in response to summer drought of two lowland and sub-alpine C3-grasslands in Switzerland	Switzerland	Alp Weiss, CH	46.5831	9.79056	Temperate Conifer Forests	O	Rumex	Rumex alpestris	angiosperm	565439	0	7		0.3	29.5		479	1104	1189.14		2.4342	cryogenic vacuum distillation	Bayesian (SIAR)
2015	Oecologia	2015 Prechsl et al. - No shift to a deeper water uptake depth in response to summer drought of two lowland and sub-alpine C3-grasslands in Switzerland	Switzerland	Alp Weiss, CH	46.5831	9.79056	Temperate Conifer Forests	O	Taraxacum	Taraxacum officinale	angiosperm	50225	0	7		0.3	29.5		479	1104	1189.14		2.4342	cryogenic vacuum distillation	Bayesian (SIAR)
2015	Oecologia	2015 Prechsl et al. - No shift to a deeper water uptake depth in response to summer drought of two lowland and sub-alpine C3-grasslands in Switzerland	Switzerland	Alp Weiss, CH	46.5831	9.79056	Temperate Conifer Forests	O	Trifolium	Trifolium pratense	angiosperm	57577	0	7		0.3	29.5		479	1104	1189.14		2.4342	cryogenic vacuum distillation	Bayesian (SIAR)
2016	Environmental Science and Pollution Research	2016 Chen et al. - The effects of groundwater depth on water uptake of Populus euphratica and Tamarix ramosissima in the hyperarid region of Northwestern China	China	Xinjiang 1, CN	39.6333	85.7	Deserts and Xeric Shrublands	O	Populus	Populus euphratica	angiosperm	75702	4	4	84	0.3	33.6		1306	22	0	22	0.0168	cryogenic vacuum distillation	IsoSource
2016	Environmental Science and Pollution Research	2016 Chen et al. - The effects of groundwater depth on water uptake of Populus euphratica and Tamarix ramosissima in the hyperarid region of Northwestern China	China	Xinjiang 1, CN	39.6333	85.7	Deserts and Xeric Shrublands	O	Tamarix	Tamarix ramosissima	angiosperm	189803	4	4	87	0.3	33.6		1306	22	0	22	0.0168	cryogenic vacuum distillation	IsoSource
2016	Environmental Science and Pollution Research	2016 Chen et al. - The effects of groundwater depth on water uptake of Populus euphratica and Tamarix ramosissima in the hyperarid region of Northwestern China	China	Xinjiang 2, CN	41.75	89.2833	Deserts and Xeric Shrublands	O	Populus	Populus euphratica	angiosperm	75702	4	4	34	1	27.3		1227	34	0	34	0.0277	cryogenic vacuum distillation	IsoSource
2016	Environmental Science and Pollution Research	2016 Chen et al. - The effects of groundwater depth on water uptake of Populus euphratica and Tamarix ramosissima in the hyperarid region of Northwestern China	China	Xinjiang 2, CN	41.75	89.2833	Deserts and Xeric Shrublands	O	Tamarix	Tamarix ramosissima	angiosperm	189803	4	4	58	1	27.3		1227	34	0	34	0.0277	cryogenic vacuum distillation	IsoSource
2016	Environmental Science and Pollution Research	2016 Chen et al. - The effects of groundwater depth on water uptake of Populus euphratica and Tamarix ramosissima in the hyperarid region of Northwestern China	China	Xinjiang 3, CN	40.7	87.7167	Deserts and Xeric Shrublands	O	Populus	Populus euphratica	angiosperm	75702	4	4	86	1	35	7.1	1283	34		34	0.0265	cryogenic vacuum distillation	IsoSource
2016	Environmental Science and Pollution Research	2016 Chen et al. - The effects of groundwater depth on water uptake of Populus euphratica and Tamarix ramosissima in the hyperarid region of Northwestern China	China	Xinjiang 3, CN	40.7	87.7167	Deserts and Xeric Shrublands	O	Tamarix	Tamarix ramosissima	angiosperm	189803	4	4	94	1	35	7.1	1283	34		34	0.0265	cryogenic vacuum distillation	IsoSource
2016	Plant, Cell & Environment	2016 Nardini et al. - Rooting depth, water relations and non-structural carbohydrate dynamics in three woody angiosperms differentially affected by an extreme…	Italy	Trieste, IT	45.6333	13.8667	Mediterranean Forests, Woodlands and Scrub	O	Quercus	Quercus pubescens	angiosperm	39471	0	3		1	139		804	1224	828.198	395.802	1.5037	cryogenic vacuum distillation	2-end member
2016	Plant, Cell & Environment	2016 Nardini et al. - Rooting depth, water relations and non-structural carbohydrate dynamics in three woody angiosperms differentially affected by an extreme…	Italy	Trieste, IT	45.6333	13.8667	Mediterranean Forests, Woodlands and Scrub	O	Ostrya	Ostrya carpinifolia	angiosperm	176865	0	3		1	139		804	1224	828.198	395.802	1.5037	cryogenic vacuum distillation	2-end member
2016	Plant, Cell & Environment	2016 Nardini et al. - Rooting depth, water relations and non-structural carbohydrate dynamics in three woody angiosperms differentially affected by an extreme…	Italy	Trieste, IT	45.6333	13.8667	Mediterranean Forests, Woodlands and Scrub	O	Prunus	Prunus mahaleb	angiosperm	129217	0	3		1	139		804	1224	828.198	395.802	1.5037	cryogenic vacuum distillation	2-end member
2016	Functional Ecology	2016 Pivovaroff et al. - Multiple strategies for drought survival among woody plant species	USA	Morongo Valley CA, US	34.0367	-116.623	Mediterranean Forests, Woodlands and Scrub	H	Ephedra	Ephedra californica	gymnosperm	45090	0	3		1	87.7	31.03	765	329	189.595	139.405	0.2152	cryogenic vacuum distillation	direct inference
2016	Functional Ecology	2016 Pivovaroff et al. - Multiple strategies for drought survival among woody plant species	USA	Morongo Valley CA, US	34.0367	-116.623	Mediterranean Forests, Woodlands and Scrub	H	Eriogonum	Eriogonum fasciculatum	angiosperm	429205	0	3		1	87.7	31.03	765	329	189.595	139.405	0.2152	cryogenic vacuum distillation	direct inference
2016	Functional Ecology	2016 Pivovaroff et al. - Multiple strategies for drought survival among woody plant species	USA	Morongo Valley CA, US	34.0367	-116.623	Mediterranean Forests, Woodlands and Scrub	H	Ericameria	Ericameria linearifolia	angiosperm	217968	0	3		1	87.7	31.03	765	329	189.595	139.405	0.2152	cryogenic vacuum distillation	direct inference
2016	Functional Ecology	2016 Pivovaroff et al. - Multiple strategies for drought survival among woody plant species	USA	Morongo Valley CA, US	34.0367	-116.623	Mediterranean Forests, Woodlands and Scrub	H	Juniperus	Juniperus californica	gymnosperm	114268	0	3		1	87.7	31.03	765	329	189.595	139.405	0.2152	cryogenic vacuum distillation	direct inference
2016	Functional Ecology	2016 Pivovaroff et al. - Multiple strategies for drought survival among woody plant species	USA	Morongo Valley CA, US	34.0367	-116.623	Mediterranean Forests, Woodlands and Scrub	H	Prunus	Prunus fasciculata	angiosperm	151431	0	3		1	87.7	31.03	765	329	189.595	139.405	0.2152	cryogenic vacuum distillation	direct inference
2016	Functional Ecology	2016 Pivovaroff et al. - Multiple strategies for drought survival among woody plant species	USA	Morongo Valley CA, US	34.0367	-116.623	Mediterranean Forests, Woodlands and Scrub	H	Psorothamnus	Psorothamnus arborescens	angiosperm	248527	0	3		1	87.7	31.03	765	329	189.595	139.405	0.2152	cryogenic vacuum distillation	direct inference
2016	Functional Ecology	2016 Pivovaroff et al. - Multiple strategies for drought survival among woody plant species	USA	Morongo Valley CA, US	34.0367	-116.623	Mediterranean Forests, Woodlands and Scrub	H	Quercus	Quercus cornelius-mulleri	angiosperm	167419	0	3		1	87.7	31.03	765	329	189.595	139.405	0.2152	cryogenic vacuum distillation	direct inference
2016	Functional Ecology	2016 Pivovaroff et al. - Multiple strategies for drought survival among woody plant species	USA	Morongo Valley CA, US	34.0367	-116.623	Mediterranean Forests, Woodlands and Scrub	H	Rhus	Rhus ovata	angiosperm	298670	0	3		1	87.7	31.03	765	329	189.595	139.405	0.2152	cryogenic vacuum distillation	direct inference
2016	Functional Ecology	2016 Pivovaroff et al. - Multiple strategies for drought survival among woody plant species	USA	Morongo Valley CA, US	34.0367	-116.623	Mediterranean Forests, Woodlands and Scrub	H	Scutellaria	Scutellaria mexicana	angiosperm	-	0	3		1	87.7	31.03	765	329	189.595	139.405	0.2152	cryogenic vacuum distillation	direct inference
2016	Functional Ecology	2016 Pivovaroff et al. - Multiple strategies for drought survival among woody plant species	USA	Morongo Valley CA, US	34.0367	-116.623	Mediterranean Forests, Woodlands and Scrub	H	Senegalia	Senegalia greggii	angiosperm	247878	0	3		1	87.7	31.03	765	329	189.595	139.405	0.2152	cryogenic vacuum distillation	direct inference
2016	Functional Ecology	2016 Pivovaroff et al. - Multiple strategies for drought survival among woody plant species	USA	Morongo Valley CA, US	34.0367	-116.623	Mediterranean Forests, Woodlands and Scrub	H	Thamnosma	Thamnosma montana	angiosperm	452797	0	3		1	87.7	31.03	765	329	189.595	139.405	0.2152	cryogenic vacuum distillation	direct inference
2016	Functional Ecology	2016 Pivovaroff et al. - Multiple strategies for drought survival among woody plant species	USA	Morongo Valley CA, US	34.0367	-116.623	Mediterranean Forests, Woodlands and Scrub	H	Ziziphus	Ziziphus parryi	angiosperm	1226772	0	3		1	87.7	31.03	765	329	189.595	139.405	0.2152	cryogenic vacuum distillation	direct inference
2016	Hydrological Processes	2016 Sun et al. - Water uptake by saltcedar (Tamarix ramosissima) in a desert riparian forest-Responses to intra-annual water table fluctuation	China	Heihe River, CN	39.3311	100.098	Deserts and Xeric Shrublands	O	Tamarix	Tamarix ramosissima	angiosperm	189803	4	9	100	0.3	61.5	22	1123	105	0	105	0.0934	cryogenic vacuum distillation	direct inference
2016	Archives of Agronomy and Soil Science	2016 Zhu et al. - Soil water interacting use patterns driven by Ziziphus jujuba on the Chenier Island in the Yellow River Delta China	China	Yellow Rvr, CN	38.2278	117.946	Flooded Grasslands and Savannas	O	Ziziphus	Ziziphus jujuba	angiosperm	326968	9	9	55.4286	0.3	310.6		1097	582	6.89657	575.103	0.531	cryogenic vacuum distillation	IsoSource
1996	Oecologia	1996 Schulze et al. - Rooting depth, water availability, and vegetation cover along an aridity gradient in Patagonia	Argentina	Desert Site AR, US	-45.4511	-69.8256	Temperate Grasslands, Savannas and Shrublands	Dual	Senecio	Senecio fiIanoides	angiosperm	-	0	5	0	1	267	2.7	948	163	0	163	0.1719	cryogenic vacuum distillation	direct inference
1996	Oecologia	1996 Schulze et al. - Rooting depth, water availability, and vegetation cover along an aridity gradient in Patagonia	Argentina	Desert Site AR, US	-45.4511	-69.8256	Temperate Grasslands, Savannas and Shrublands	Dual	Nassauvia	Nassauvia glomerulosa	angiosperm	482577	0	5	0	1	267	2.7	948	163	0	163	0.1719	cryogenic vacuum distillation	direct inference
1996	Oecologia	1996 Schulze et al. - Rooting depth, water availability, and vegetation cover along an aridity gradient in Patagonia	Argentina	S. Grassland Site AR, US	-45.405	-70.2919	Temperate Grasslands, Savannas and Shrublands	Dual	Berberis	Berberis heterophylla	angiosperm	186726	0	5	0	1	11	2.5	910	197	0.159624	196.84	0.2164	cryogenic vacuum distillation	direct inference
1996	Oecologia	1996 Schulze et al. - Rooting depth, water availability, and vegetation cover along an aridity gradient in Patagonia	Argentina	S. Grassland Site AR, US	-45.405	-70.2919	Temperate Grasslands, Savannas and Shrublands	Dual	Stipa	Stipa speciosa	angiosperm	-	0	5	0	1	11	2.5	910	197	0.159624	196.84	0.2164	cryogenic vacuum distillation	direct inference
1996	Oecologia	1996 Schulze et al. - Rooting depth, water availability, and vegetation cover along an aridity gradient in Patagonia	Argentina	S. Grassland Site AR, US	-45.405	-70.2919	Temperate Grasslands, Savannas and Shrublands	Dual	Mulinum	Mulinum spinosum	angiosperm	225220	0	5	0	1	11	2.5	910	197	0.159624	196.84	0.2164	cryogenic vacuum distillation	direct inference
1996	Oecologia	1996 Schulze et al. - Rooting depth, water availability, and vegetation cover along an aridity gradient in Patagonia	Argentina	F. Grassland Site AR, US	-44.8775	-71.3267	Temperate Grasslands, Savannas and Shrublands	Dual	Festuca	Festuca pallescens	angiosperm	-	0	5	0	1	176.6	2	760	522	100.433	421.567	0.6855	cryogenic vacuum distillation	direct inference
1996	Oecologia	1996 Schulze et al. - Rooting depth, water availability, and vegetation cover along an aridity gradient in Patagonia	Argentina	F. Grassland Site AR, US	-44.8775	-71.3267	Temperate Grasslands, Savannas and Shrublands	Dual	Mulinum	Mulinum spinosum	angiosperm	225220	0	5	0	1	176.6	2	760	522	100.433	421.567	0.6855	cryogenic vacuum distillation	direct inference
1996	Oecologia	1996 Schulze et al. - Rooting depth, water availability, and vegetation cover along an aridity gradient in Patagonia	Argentina	Scrub Site AR, US	-44.8547	-71.5819	Temperate Broadleaf and Mixed Forests	Dual	Nothofagus	Nothofagus antarctica	angiosperm	28933	0	5	0	1	176.6	2	748	734	180.834	553.166	0.9812	cryogenic vacuum distillation	direct inference
1996	Oecologia	1996 Schulze et al. - Rooting depth, water availability, and vegetation cover along an aridity gradient in Patagonia	Argentina	Forest Site AR, US	-44.8342	-71.7225	Temperate Broadleaf and Mixed Forests	Dual	Nothofagus	Nothofagus pumila	angiosperm	-	0	5	0	1	176.6	2	739	870	180.834	689.166	1.1772	cryogenic vacuum distillation	direct inference
1995	Journal of Hydrology	1995 Brunel et al. - Field validation of isotopic procedures for determining sources of water used by plants in a semi-arid environment	Australia	Victoria, AU	-35	142	Mediterranean Forests, Woodlands and Scrub	Dual	Eucalyptus	Eucalyptus camaldulensis	angiosperm	34316	0	45	0	1	87.3	48.57	1435	343		343	0.239	azeotropic distillation	3-end member
2014	Hydrological Processes	2014 Swaffer et al. - Water use strategies of two co-occurring tree species in a semi-arid karst environment	Australia	Uley South, AU	-34.77	135.54	Mediterranean Forests, Woodlands and Scrub	Dual	Allocasuarina	Allocasuarina verticillata	angiosperm	29736	15	15	79	1	123.1	4.65	1043	532	0.358718	531.641	0.51	azeotropic distillation	IsoSource
2014	Hydrological Processes	2014 Swaffer et al. - Water use strategies of two co-occurring tree species in a semi-arid karst environment	Australia	Uley South, AU	-34.77	135.54	Mediterranean Forests, Woodlands and Scrub	Dual	Eucalyptus	Eucalyptus diversifolia	angiosperm	87670	15	18	85	1	123.1	4.65	1043	532	0.358718	531.641	0.51	azeotropic distillation	IsoSource
2006	Australian Journal of Botany	2006 Holland et al. - Tree water sources over shallow, saline groundwater in the lower River Murray, south-eastern Australia implications for groundwater recharge mechanisms	Australia	River Murray 2, AU	-34.7333	140.983	Mediterranean Forests, Woodlands and Scrub	Dual	Eucalyptus	Eucalyptus largiflorens	angiosperm	1711365	0	12	0	1	76	27.85	1451	294	0	294	0.2033	azeotropic distillation	direct inference
2012	New Phytologist	2012 West et al. - Diverse functional responses to drought in a Mediterranean-type shrubland in South Africa	South Africa	Mt. Natl Park, ZA	-34.105	18.444	Mediterranean Forests, Woodlands and Scrub	Dual	Diastella	Diastella divaricata	angiosperm	206256	0	3		1	195.1	0.03	1068	988	196.692	791.308	0.9232	cryogenic vacuum distillation	direct inference
2012	New Phytologist	2012 West et al. - Diverse functional responses to drought in a Mediterranean-type shrubland in South Africa	South Africa	Mt. Natl Park, ZA	-34.105	18.444	Mediterranean Forests, Woodlands and Scrub	Dual	Erica	Erica ericoides	angiosperm	985375	0	3		1	195.1	0.03	1068	988	196.692	791.308	0.9232	cryogenic vacuum distillation	direct inference
2012	New Phytologist	2012 West et al. - Diverse functional responses to drought in a Mediterranean-type shrubland in South Africa	South Africa	Mt. Natl Park, ZA	-34.105	18.444	Mediterranean Forests, Woodlands and Scrub	Dual	Erica	Erica pyxidiflora	angiosperm	1830069	0	3		1	195.1	0.03	1068	988	196.692	791.308	0.9232	cryogenic vacuum distillation	direct inference
2012	New Phytologist	2012 West et al. - Diverse functional responses to drought in a Mediterranean-type shrubland in South Africa	South Africa	Mt. Natl Park, ZA	-34.105	18.444	Mediterranean Forests, Woodlands and Scrub	Dual	Erica	Erica subcapitata	angiosperm	1830079	0	3		1	195.1	0.03	1068	988	196.692	791.308	0.9232	cryogenic vacuum distillation	direct inference
2012	New Phytologist	2012 West et al. - Diverse functional responses to drought in a Mediterranean-type shrubland in South Africa	South Africa	Mt. Natl Park, ZA	-34.105	18.444	Mediterranean Forests, Woodlands and Scrub	Dual	Hypodiscus	Hypodiscus aristatus	angiosperm	136729	0	3		1	195.1	0.03	1068	988	196.692	791.308	0.9232	cryogenic vacuum distillation	direct inference
2012	New Phytologist	2012 West et al. - Diverse functional responses to drought in a Mediterranean-type shrubland in South Africa	South Africa	Mt. Natl Park, ZA	-34.105	18.444	Mediterranean Forests, Woodlands and Scrub	Dual	Leucadendron	Leucadendron laureolum	angiosperm	54943	0	3		1	195.1	0.03	1068	988	196.692	791.308	0.9232	cryogenic vacuum distillation	direct inference
2012	New Phytologist	2012 West et al. - Diverse functional responses to drought in a Mediterranean-type shrubland in South Africa	South Africa	Mt. Natl Park, ZA	-34.105	18.444	Mediterranean Forests, Woodlands and Scrub	Dual	Staberoha	Staberoha cernua	angiosperm	311309	0	3		1	195.1	0.03	1068	988	196.692	791.308	0.9232	cryogenic vacuum distillation	direct inference
1994	Oecologia	1994 Mensforth et al. - Sources of water used by riparian Eucalyptus camaldulensis overlying highly saline groundwater	Australia	River Murray 1, AU	-33.9833	140.867	Temperate Grasslands, Savannas and Shrublands	Dual	Eucalyptus	Eucalyptus camaldulensis	angiosperm	34316	65	65	27	1	97.8	0	1482	254	0	254	0.1713	azeotropic distillation	2-end member
2007	Austral Ecology	2007a February et al. - The relationship between rainfall, water source and growth for an endangered tree	South Africa	Cape Town, ZA	-32.4143	19.1881	Mediterranean Forests, Woodlands and Scrub	Dual	Ischyrolepis	Ischyrolepis sieberi	angiosperm	1329595	0	17		1	94	0.03	1238	456	0	456	0.3691	cryogenic vacuum distillation	direct inference
2007	Austral Ecology	2007a February et al. - The relationship between rainfall, water source and growth for an endangered tree	South Africa	Cape Town, ZA	-32.4143	19.1881	Mediterranean Forests, Woodlands and Scrub	Dual	Widdringtonia	Widdringtonia cedarbergensis	gymnosperm	13760	0	21		1	94	0.03	1238	456	0	456	0.3691	cryogenic vacuum distillation	direct inference
2013	Oecologia	2013 Wei et al. - Water use patterns of estuarine vegetation in a tidal creek system, Australia	Australia	SE Queensland, AU	-27.303	153.037	Temperate Broadleaf and Mixed Forests	Dual	Avicennia	Avicennia marina	angiosperm	82927	33	33	25.25	1	257.4	12.22	1365	1265	228.438	1036.56	0.9267	cryogenic vacuum distillation	IsoSource
2013	Oecologia	2013 Wei et al. - Water use patterns of estuarine vegetation in a tidal creek system, Australia	Australia	SE Queensland, AU	-27.303	153.037	Temperate Broadleaf and Mixed Forests	Dual	Casuarina	Casuarina glauca	angiosperm	3522	7	7	3	1	257.4	12.22	1365	1265	228.438	1036.56	0.9267	cryogenic vacuum distillation	IsoSource
2013	Oecologia	2013 Wei et al. - Water use patterns of estuarine vegetation in a tidal creek system, Australia	Australia	SE Queensland, AU	-27.303	153.037	Temperate Broadleaf and Mixed Forests	Dual	Melaleuca	Melaleuca quinquenervia	angiosperm	164942	0	7	0	1	257.4	12.22	1365	1265	228.438	1036.56	0.9267	cryogenic vacuum distillation	IsoSource
2007	Journal of Biogeography	2007b February et al. - Tree distribution on a steep environmental gradient in an arid savanna	South Africa	Limpopo, ZA	-23.0167	31.4833	Tropical and Subtropical Grasslands, Savannas and Shrublands	Dual	Colophospermum	Colophospermum mopane	angiosperm	162715	0	30	0	1	177.8	0.03	1762	444		444	0.2548	cryogenic vacuum distillation	direct inference
2007	Journal of Biogeography	2007b February et al. - Tree distribution on a steep environmental gradient in an arid savanna	South Africa	Limpopo, ZA	-23.0167	31.4833	Tropical and Subtropical Grasslands, Savannas and Shrublands	Dual	Lonchocarpus	Lonchocarpus cappasa	angiosperm	3926	18	18	100	1	177.8	0.03	1762	444		444	0.2548	cryogenic vacuum distillation	direct inference
2013	Annals of the Brazilian Academy of Sciences	2013 Rosado et al. - Are leaf physiological traits related to leaf water isotopic enrichment in restinga woody species	Brazil	Rio de Janeiro, BR	-22.2642	-41.6545	Tropical and Subtropical Moist Broadleaf Forests	Dual	Byrsonima	Byrsonima sericea	angiosperm	-	0	6		1	159.4	11.6	1379	1112	165.435	946.565	0.8063	cryogenic vacuum distillation	direct inference
2013	Annals of the Brazilian Academy of Sciences	2013 Rosado et al. - Are leaf physiological traits related to leaf water isotopic enrichment in restinga woody species	Brazil	Rio de Janeiro, BR	-22.2642	-41.6545	Tropical and Subtropical Moist Broadleaf Forests	Dual	Erythroxylum	Erythroxylum ovalifolium	angiosperm	-	0	6		1	159.4	11.6	1379	1112	165.435	946.565	0.8063	cryogenic vacuum distillation	direct inference
2013	Annals of the Brazilian Academy of Sciences	2013 Rosado et al. - Are leaf physiological traits related to leaf water isotopic enrichment in restinga woody species	Brazil	Rio de Janeiro, BR	-22.2642	-41.6545	Tropical and Subtropical Moist Broadleaf Forests	Dual	Eugenia	Eugenia umbelliflora	angiosperm	-	0	6		1	159.4	11.6	1379	1112	165.435	946.565	0.8063	cryogenic vacuum distillation	direct inference
2013	Annals of the Brazilian Academy of Sciences	2013 Rosado et al. - Are leaf physiological traits related to leaf water isotopic enrichment in restinga woody species	Brazil	Rio de Janeiro, BR	-22.2642	-41.6545	Tropical and Subtropical Moist Broadleaf Forests	Dual	Maytenus	Maytenus obtusifolia	angiosperm	-	0	8		1	159.4	11.6	1379	1112	165.435	946.565	0.8063	cryogenic vacuum distillation	direct inference
2013	Annals of the Brazilian Academy of Sciences	2013 Rosado et al. - Are leaf physiological traits related to leaf water isotopic enrichment in restinga woody species	Brazil	Rio de Janeiro, BR	-22.2642	-41.6545	Tropical and Subtropical Moist Broadleaf Forests	Dual	Myrsine	Myrsine parvifolia	angiosperm	-	0	6		1	159.4	11.6	1379	1112	165.435	946.565	0.8063	cryogenic vacuum distillation	direct inference
2013	Annals of the Brazilian Academy of Sciences	2013 Rosado et al. - Are leaf physiological traits related to leaf water isotopic enrichment in restinga woody species	Brazil	Rio de Janeiro, BR	-22.2642	-41.6545	Tropical and Subtropical Moist Broadleaf Forests	Dual	Protium	Protium icicariba	angiosperm	1499555	0	6		1	159.4	11.6	1379	1112	165.435	946.565	0.8063	cryogenic vacuum distillation	direct inference
2016	Journal of Hydrology	2016 Beyer et al - A deuterium-based labeling technique for the investigation of rooting depths, water uptake dynamics and unsaturated zone water transport in semia	Namibia	Cuvelai–Etosha, NA	-17.4761	16.4347	Tropical and Subtropical Grasslands, Savannas and Shrublands	Dual	Baikiaea	Baikiaea plurijuga	angiosperm	327896	5	5	100	2	182.4		1954	553		553	0.283	cryogenic vacuum distillation	direct inference
2016	Journal of Hydrology	2016 Beyer et al - A deuterium-based labeling technique for the investigation of rooting depths, water uptake dynamics and unsaturated zone water transport in semia	Namibia	Cuvelai–Etosha, NA	-17.4761	16.4347	Tropical and Subtropical Grasslands, Savannas and Shrublands	Dual	Acacia	Acacia erioloba	angiosperm	205069	5	5	100	2	182.4		1954	553		553	0.283	cryogenic vacuum distillation	direct inference
2016	Journal of Hydrology	2016 Beyer et al - A deuterium-based labeling technique for the investigation of rooting depths, water uptake dynamics and unsaturated zone water transport in semia	Namibia	Cuvelai–Etosha, NA	-17.4761	16.4347	Tropical and Subtropical Grasslands, Savannas and Shrublands	Dual	Combretum	Combretum collinum	angiosperm	493958	5	5	100	2	182.4		1954	553		553	0.283	cryogenic vacuum distillation	direct inference
2016	Journal of Hydrology	2016 Beyer et al - A deuterium-based labeling technique for the investigation of rooting depths, water uptake dynamics and unsaturated zone water transport in semia	Namibia	Cuvelai–Etosha, NA	-17.4761	16.4347	Tropical and Subtropical Grasslands, Savannas and Shrublands	Dual	Salacia	Salacia luebertii	angiosperm	-	5	5	100	2	182.4		1954	553		553	0.283	cryogenic vacuum distillation	direct inference
2016	Journal of Hydrology	2016 Beyer et al - A deuterium-based labeling technique for the investigation of rooting depths, water uptake dynamics and unsaturated zone water transport in semia	Namibia	Cuvelai–Etosha, NA	-17.4761	16.4347	Tropical and Subtropical Grasslands, Savannas and Shrublands	Dual	Terminalia	Terminalia sericea	angiosperm	459862	5	5	100	2	182.4		1954	553		553	0.283	cryogenic vacuum distillation	direct inference
2016	Journal of Hydrology	2016 Beyer et al - A deuterium-based labeling technique for the investigation of rooting depths, water uptake dynamics and unsaturated zone water transport in semia	Namibia	Cuvelai–Etosha, NA	-17.4761	16.4347	Tropical and Subtropical Grasslands, Savannas and Shrublands	Dual	Erythrophleum	Erythrophleum africanum	angiosperm	869757	5	5	100	2	182.4		1954	553		553	0.283	cryogenic vacuum distillation	direct inference
2012	Geochimica et Cosmochimica Acta	2012 Garcin et al. - Hydrogen isotope ratios of lacustrine sedimentary n-alkanes as proxies of tropical African hydrology Insights from a calibration transect across Cameroon	Cameroon	Cameroon	5	12.5	Tropical and Subtropical Grasslands, Savannas and Shrublands	Dual	unspecified genus	unspecified species 1	angiosperm	-	5	5	100	2	347.8	35	1615	1518	374.909	1143.09	0.9393	cryogenic vacuum distillation	direct inference
2012	Geochimica et Cosmochimica Acta	2012 Garcin et al. - Hydrogen isotope ratios of lacustrine sedimentary n-alkanes as proxies of tropical African hydrology Insights from a calibration transect across Cameroon	Cameroon	Cameroon	5	12.5	Tropical and Subtropical Grasslands, Savannas and Shrublands	Dual	unspecified genus	unspecified species 2	angiosperm	-	5	5	100	2	347.8	35	1615	1518	374.909	1143.09	0.9393	cryogenic vacuum distillation	direct inference
2012	Geochimica et Cosmochimica Acta	2012 Garcin et al. - Hydrogen isotope ratios of lacustrine sedimentary n-alkanes as proxies of tropical African hydrology Insights from a calibration transect across Cameroon	Cameroon	Cameroon	5	12.5	Tropical and Subtropical Grasslands, Savannas and Shrublands	Dual	unspecified genus	unspecified species 3	angiosperm	-	5	5	100	2	347.8	35	1615	1518	374.909	1143.09	0.9393	cryogenic vacuum distillation	direct inference
2012	Geochimica et Cosmochimica Acta	2012 Garcin et al. - Hydrogen isotope ratios of lacustrine sedimentary n-alkanes as proxies of tropical African hydrology Insights from a calibration transect across Cameroon	Cameroon	Cameroon	5	12.5	Tropical and Subtropical Grasslands, Savannas and Shrublands	Dual	unspecified genus	unspecified species 4	angiosperm	-	5	5	100	2	347.8	35	1615	1518	374.909	1143.09	0.9393	cryogenic vacuum distillation	direct inference
2012	Geochimica et Cosmochimica Acta	2012 Garcin et al. - Hydrogen isotope ratios of lacustrine sedimentary n-alkanes as proxies of tropical African hydrology Insights from a calibration transect across Cameroon	Cameroon	Cameroon	5	12.5	Tropical and Subtropical Grasslands, Savannas and Shrublands	Dual	unspecified genus	unspecified species 5	angiosperm	-	5	5	100	2	347.8	35	1615	1518	374.909	1143.09	0.9393	cryogenic vacuum distillation	direct inference
2014	Ecohydrology	2014 Schwendenmann et al. - Tree water uptake in a tropical plantation varying in tree diversity interspecific differences, seasonal shifts and complementarity	Panama	Sardinilla, PA	9.325	-79.6333	Tropical and Subtropical Moist Broadleaf Forests	Dual	Anacardium	Anacardium excelsum	angiosperm	638922	0	4		1	404.2		1406	2833	1353.41	1479.59	2.0384	cryogenic vacuum distillation	SISUS (multi-source)
2014	Ecohydrology	2014 Schwendenmann et al. - Tree water uptake in a tropical plantation varying in tree diversity interspecific differences, seasonal shifts and complementarity	Panama	Sardinilla, PA	9.325	-79.6333	Tropical and Subtropical Moist Broadleaf Forests	Dual	Cedrela	Cedrela odorata	angiosperm	124947	0	11		1	404.2		1406	2833	1353.41	1479.59	2.0384	cryogenic vacuum distillation	SISUS (multi-source)
2014	Ecohydrology	2014 Schwendenmann et al. - Tree water uptake in a tropical plantation varying in tree diversity interspecific differences, seasonal shifts and complementarity	Panama	Sardinilla, PA	9.325	-79.6333	Tropical and Subtropical Moist Broadleaf Forests	Dual	Hura	Hura crepitans	angiosperm	99294	0	5		1	404.2		1406	2833	1353.41	1479.59	2.0384	cryogenic vacuum distillation	SISUS (multi-source)
2014	Ecohydrology	2014 Schwendenmann et al. - Tree water uptake in a tropical plantation varying in tree diversity interspecific differences, seasonal shifts and complementarity	Panama	Sardinilla, PA	9.325	-79.6333	Tropical and Subtropical Moist Broadleaf Forests	Dual	Luehea	Luehea seemannii	angiosperm	45194	0	10		1	404.2		1406	2833	1353.41	1479.59	2.0384	cryogenic vacuum distillation	SISUS (multi-source)
2014	Ecohydrology	2014 Schwendenmann et al. - Tree water uptake in a tropical plantation varying in tree diversity interspecific differences, seasonal shifts and complementarity	Panama	Sardinilla, PA	9.325	-79.6333	Tropical and Subtropical Moist Broadleaf Forests	Dual	Tabebuia	Tabebuia rosea	angiosperm	429709	0	7		1	404.2		1406	2833	1353.41	1479.59	2.0384	cryogenic vacuum distillation	SISUS (multi-source)
1997	Journal of Hydrology	1997 Brunel et al. - Use of stable isotopes of water to determine the origin of water used by the vegetation and to partition evapotranspiration. A case study from HAPEX-Sahel	Niger	Niger	14	3	Tropical and Subtropical Grasslands, Savannas and Shrublands	Dual	Guiera	Guiera senegalensis	angiosperm	578546	0	3		2	313.6	12.08	2086	375	0	375	0.1797	azeotropic distillation	direct inference
2016	Hydrological Processes	2016 Evaristo et al. - Insights into plant water uptake from xylem-water isotope measurements in two tropical catchments with contrasting moisture conditions	Puerto Rico	Susua, PR	18.0667	-66.9	Tropical and Subtropical Moist Broadleaf Forests	Dual	Swietenia	Swietenia mahagoni	angiosperm	459165	23	23	33.75	1	302.5		1700	1690	837.251	852.749	0.877	cryogenic vacuum distillation	Bayesian (SIAR)
2016	Hydrological Processes	2016 Evaristo et al. - Insights into plant water uptake from xylem-water isotope measurements in two tropical catchments with contrasting moisture conditions	Puerto Rico	Luquillo, PR	18.3167	-65.7167	Tropical and Subtropical Moist Broadleaf Forests	Dual	Swietenia	Swietenia macrophylla	angiosperm	43891	48	48	22.8333	1	302.5		1436	2307	1365.14	941.857	1.7305	cryogenic vacuum distillation	Bayesian (SIAR)
2008	Arctic, Antarctic, and Alpine Research,	2008 Hartsough et al. - Stable Isotope Characterization of the Ecohydrological Cycle at a Tropical Treeline Site	Mexico	West Central, MX	19.3478	-103.372	Tropical and Subtropical Coniferous Forests	Dual	Pinus	Pinus hartwegii	gymnosperm	71634	0	38	0	2	414.9		1830	1139	200.686	938.314	0.6256	azeotropic distillation	direct inference
2012	Ecohydrology	2012 Goldsmith et al. - Stable isotopes reveal linkages among ecohydrological processes in a seasonally dry tropical montane…	Mexico	Veracruz, MX	19.45	-97.04	Tropical and Subtropical Moist Broadleaf Forests	Dual	Alchornea	Alchornea latifolia	angiosperm	681403	0	8	0	1	485.1		1350	2319	927.064	1391.94	1.6562	cryogenic vacuum distillation	direct inference
2012	Ecohydrology	2012 Goldsmith et al. - Stable isotopes reveal linkages among ecohydrological processes in a seasonally dry tropical montane…	Mexico	Veracruz, MX	19.45	-97.04	Tropical and Subtropical Moist Broadleaf Forests	Dual	Alnus	Alnus jorullensis	angiosperm	109064	0	8	0	1	485.1		1350	2319	927.064	1391.94	1.6562	cryogenic vacuum distillation	direct inference
2012	Ecohydrology	2012 Goldsmith et al. - Stable isotopes reveal linkages among ecohydrological processes in a seasonally dry tropical montane…	Mexico	Veracruz, MX	19.45	-97.04	Tropical and Subtropical Moist Broadleaf Forests	Dual	Clethra	Clethra macrophylla	angiosperm	-	0	8	0	1	485.1		1350	2319	927.064	1391.94	1.6562	cryogenic vacuum distillation	direct inference
2012	Ecohydrology	2012 Goldsmith et al. - Stable isotopes reveal linkages among ecohydrological processes in a seasonally dry tropical montane…	Mexico	Veracruz, MX	19.45	-97.04	Tropical and Subtropical Moist Broadleaf Forests	Dual	Miconia	Miconia glaberrima	angiosperm	-	0	9	0	1	485.1		1350	2319	927.064	1391.94	1.6562	cryogenic vacuum distillation	direct inference
2012	Ecohydrology	2012 Goldsmith et al. - Stable isotopes reveal linkages among ecohydrological processes in a seasonally dry tropical montane…	Mexico	Veracruz, MX	19.45	-97.04	Tropical and Subtropical Moist Broadleaf Forests	Dual	Pinus	Pinus patula	gymnosperm	71645	0	8	0	1	485.1		1350	2319	927.064	1391.94	1.6562	cryogenic vacuum distillation	direct inference
2012	Ecohydrology	2012 Goldsmith et al. - Stable isotopes reveal linkages among ecohydrological processes in a seasonally dry tropical montane…	Mexico	Veracruz, MX	19.45	-97.04	Tropical and Subtropical Moist Broadleaf Forests	Dual	Quercus	Quercus lanceifolia	angiosperm	-	0	8	0	1	485.1		1350	2319	927.064	1391.94	1.6562	cryogenic vacuum distillation	direct inference
2012	Ecohydrology	2012 Goldsmith et al. - Stable isotopes reveal linkages among ecohydrological processes in a seasonally dry tropical montane…	Mexico	Veracruz, MX	19.45	-97.04	Tropical and Subtropical Moist Broadleaf Forests	Dual	Quercus	Quercus ocoteifolia	angiosperm	-	0	8	0	1	485.1		1350	2319	927.064	1391.94	1.6562	cryogenic vacuum distillation	direct inference
2007	Oecologia	2007 Querejeta et al. - Water source partitioning among trees growing on shallow karst soils in a seasonally dry tropical climate	Mexico	Hocaba, MX	20.8156	-89.245	Tropical and Subtropical Dry Broadleaf Forests	Dual	Spondias	Spondias purpurea	angiosperm	341683	4	4	2.5	1	11		1820	1047	1.50357	1045.5	0.5752	cryogenic vacuum distillation	IsoSource
2007	Oecologia	2007 Querejeta et al. - Water source partitioning among trees growing on shallow karst soils in a seasonally dry tropical climate	Mexico	Hocaba, MX	20.8156	-89.245	Tropical and Subtropical Dry Broadleaf Forests	Dual	Cordia	Cordia dodecandra	angiosperm	-	2	2	6.5	1	11		1820	1047	1.50357	1045.5	0.5752	cryogenic vacuum distillation	IsoSource
2007	Oecologia	2007 Querejeta et al. - Water source partitioning among trees growing on shallow karst soils in a seasonally dry tropical climate	Mexico	Hocaba, MX	20.8156	-89.245	Tropical and Subtropical Dry Broadleaf Forests	Dual	Brosimum	Brosimum alicastrum	angiosperm	194253	3	3	16	1	11		1820	1047	1.50357	1045.5	0.5752	cryogenic vacuum distillation	IsoSource
2007	Oecologia	2007 Querejeta et al. - Water source partitioning among trees growing on shallow karst soils in a seasonally dry tropical climate	Mexico	Hocaba, MX	20.8156	-89.245	Tropical and Subtropical Dry Broadleaf Forests	Dual	Talisia	Talisia olivaeformis	angiosperm	-	1	1	16	1	11		1820	1047	1.50357	1045.5	0.5752	cryogenic vacuum distillation	IsoSource
2007	Oecologia	2007 Querejeta et al. - Water source partitioning among trees growing on shallow karst soils in a seasonally dry tropical climate	Mexico	Hocaba, MX	20.8156	-89.245	Tropical and Subtropical Dry Broadleaf Forests	Dual	Ficus	Ficus cotinifolia	angiosperm	1475405	1	1	2	1	11		1820	1047	1.50357	1045.5	0.5752	cryogenic vacuum distillation	IsoSource
2007	Oecologia	2007 Querejeta et al. - Water source partitioning among trees growing on shallow karst soils in a seasonally dry tropical climate	Mexico	Kampepen, MX	20.8333	-89.6528	Tropical and Subtropical Dry Broadleaf Forests	Dual	Cordia	Cordia dodecandra	angiosperm	-	2	2	6.5	1	11		1695	1025	33.5418	991.458	0.6047	cryogenic vacuum distillation	IsoSource
2007	Oecologia	2007 Querejeta et al. - Water source partitioning among trees growing on shallow karst soils in a seasonally dry tropical climate	Mexico	Kampepen, MX	20.8333	-89.6528	Tropical and Subtropical Dry Broadleaf Forests	Dual	Enterolobium	Enterolobium cyclocarpum	angiosperm	54878	2	2	16	1	11		1695	1025	33.5418	991.458	0.6047	cryogenic vacuum distillation	IsoSource
2007	Oecologia	2007 Querejeta et al. - Water source partitioning among trees growing on shallow karst soils in a seasonally dry tropical climate	Mexico	Kampepen, MX	20.8333	-89.6528	Tropical and Subtropical Dry Broadleaf Forests	Dual	Brosimum	Brosimum alicastrum	angiosperm	194253	4	4	16	1	11		1695	1025	33.5418	991.458	0.6047	cryogenic vacuum distillation	IsoSource
2007	Oecologia	2007 Querejeta et al. - Water source partitioning among trees growing on shallow karst soils in a seasonally dry tropical climate	Mexico	Kampepen, MX	20.8333	-89.6528	Tropical and Subtropical Dry Broadleaf Forests	Dual	Talisia	Talisia olivaeformis	angiosperm	-	2	2	16	1	11		1695	1025	33.5418	991.458	0.6047	cryogenic vacuum distillation	IsoSource
2007	Oecologia	2007 Querejeta et al. - Water source partitioning among trees growing on shallow karst soils in a seasonally dry tropical climate	Mexico	Kampepen, MX	20.8333	-89.6528	Tropical and Subtropical Dry Broadleaf Forests	Dual	Ficus	Ficus cotinifolia	angiosperm	1475405	1	1	2	1	11		1695	1025	33.5418	991.458	0.6047	cryogenic vacuum distillation	IsoSource
2007	Oecologia	2007 Querejeta et al. - Water source partitioning among trees growing on shallow karst soils in a seasonally dry tropical climate	Mexico	Sta Cruz, MX	20.8792	-89.6533	Tropical and Subtropical Dry Broadleaf Forests	Dual	Enterolobium	Enterolobium cyclocarpum	angiosperm	54878	1	1	16	1	11		1668	1036	33.5418	1002.46	0.6211	cryogenic vacuum distillation	IsoSource
2007	Oecologia	2007 Querejeta et al. - Water source partitioning among trees growing on shallow karst soils in a seasonally dry tropical climate	Mexico	Sta Cruz, MX	20.8792	-89.6533	Tropical and Subtropical Dry Broadleaf Forests	Dual	Brosimum	Brosimum alicastrum	angiosperm	194253	3	3	16	1	11		1668	1036	33.5418	1002.46	0.6211	cryogenic vacuum distillation	IsoSource
2007	Oecologia	2007 Querejeta et al. - Water source partitioning among trees growing on shallow karst soils in a seasonally dry tropical climate	Mexico	Sta Cruz, MX	20.8792	-89.6533	Tropical and Subtropical Dry Broadleaf Forests	Dual	Ficus	Ficus cotinifolia	angiosperm	1475405	1	1	2	1	11		1668	1036	33.5418	1002.46	0.6211	cryogenic vacuum distillation	IsoSource
2014	Ecohydrology	2014 Liu et al. - Dry-season water utilization by trees growing on thin karst soils in a seasonal tropical rainforest of Xishuangbanna, Southwest China	China	Xishuangbanna 1, CN	21.9275	101.265	Tropical and Subtropical Moist Broadleaf Forests	Dual	Cleistanthus	Cleistanthus sumatranus	angiosperm	577035	0	9		1	430.2		1601	1362	793.223	568.777	0.8519	cryogenic vacuum distillation	IsoSource
2014	Ecohydrology	2014 Liu et al. - Dry-season water utilization by trees growing on thin karst soils in a seasonal tropical rainforest of Xishuangbanna, Southwest China	China	Xishuangbanna 1, CN	21.9275	101.265	Tropical and Subtropical Moist Broadleaf Forests	Dual	Lasiococca	Lasiococca comberi	angiosperm	1679411	0	9		1	430.2		1601	1362	793.223	568.777	0.8519	cryogenic vacuum distillation	IsoSource
2014	Ecohydrology	2014 Liu et al. - Dry-season water utilization by trees growing on thin karst soils in a seasonal tropical rainforest of Xishuangbanna, Southwest China	China	Xishuangbanna 1, CN	21.9275	101.265	Tropical and Subtropical Moist Broadleaf Forests	Dual	Celtis	Celtis wightii	angiosperm	212658	0	9		1	430.2		1601	1362	793.223	568.777	0.8519	cryogenic vacuum distillation	IsoSource
2012	Environmental Earth Sciences	2012 Deng et al. - Water source partitioning among trees growing on carbonate rock in a subtropical region of Guangxi, China	China	Guangxi, CN	23.4833	108.317	Tropical and Subtropical Moist Broadleaf Forests	Dual	Cyclobalanopsis	Cyclobalanopsis glauca	angiosperm	103489	0	8	0	0.3	182.9		1264	1732	683.529	1048.47	1.375	cryogenic vacuum distillation	direct inference
2012	Environmental Earth Sciences	2012 Deng et al. - Water source partitioning among trees growing on carbonate rock in a subtropical region of Guangxi, China	China	Guangxi, CN	23.4833	108.317	Tropical and Subtropical Moist Broadleaf Forests	Dual	Engelhardia	Engelhardia roxburghiana	angiosperm	139932	0	8	0	0.3	182.9		1264	1732	683.529	1048.47	1.375	cryogenic vacuum distillation	direct inference
2012	Environmental Earth Sciences	2012 Deng et al. - Water source partitioning among trees growing on carbonate rock in a subtropical region of Guangxi, China	China	Guangxi, CN	23.4833	108.317	Tropical and Subtropical Moist Broadleaf Forests	Dual	Decaspermum	Decaspermum esquiorlii	angiosperm	-	0	7	0	0.3	182.9		1264	1732	683.529	1048.47	1.375	cryogenic vacuum distillation	direct inference
2012	Environmental Earth Sciences	2012 Deng et al. - Water source partitioning among trees growing on carbonate rock in a subtropical region of Guangxi, China	China	Guangxi, CN	23.4833	108.317	Tropical and Subtropical Moist Broadleaf Forests	Dual	Platycarya	Platycarya strobilacea	angiosperm	91224	0	2	0	0.3	182.9		1264	1732	683.529	1048.47	1.375	cryogenic vacuum distillation	direct inference
2015	Environmental Earth Sciences	2015 Deng et al. - Using stable isotopes to quantify water uptake by Cyclobalanopsis glauca in typical clusters of karst peaks in China	China	Nongla, CN	23.4833	108.317	Tropical and Subtropical Moist Broadleaf Forests	Dual	Cyclobalanopsis	Cyclobalanopsis glauca	angiosperm	103489	15	15	18.5556	0.3	182.9		1264	1732	683.529	1048.47	1.375	cryogenic vacuum distillation	IsoSource
2011	Plant Soil	2011 Nie et al. - Seasonal water use patterns of woody species growing on the continuous dolostone outcrops and nearby thin soils in subtropical China	China	Huanjiang, CN	24.7331	108.316	Tropical and Subtropical Moist Broadleaf Forests	Dual	Alchornea	Alchornea trewioides	angiosperm	212276	4	4	11	0.3	170.5		1238	1488	963.659	524.341	1.2019	cryogenic vacuum distillation	IsoSource
2011	Plant Soil	2011 Nie et al. - Seasonal water use patterns of woody species growing on the continuous dolostone outcrops and nearby thin soils in subtropical China	China	Huanjiang, CN	24.7331	108.316	Tropical and Subtropical Moist Broadleaf Forests	Dual	Ficus	Ficus orthoneura	angiosperm	463863	1	1	97	0.3	170.5		1238	1488	963.659	524.341	1.2019	cryogenic vacuum distillation	IsoSource
2011	Plant Soil	2011 Nie et al. - Seasonal water use patterns of woody species growing on the continuous dolostone outcrops and nearby thin soils in subtropical China	China	Huanjiang, CN	24.7331	108.316	Tropical and Subtropical Moist Broadleaf Forests	Dual	Radermachera	Radermachera sinica	angiosperm	1354278	4	4	64	0.3	170.5		1238	1488	963.659	524.341	1.2019	cryogenic vacuum distillation	IsoSource
2011	Plant Soil	2011 Nie et al. - Seasonal water use patterns of woody species growing on the continuous dolostone outcrops and nearby thin soils in subtropical China	China	Huanjiang, CN	24.7331	108.316	Tropical and Subtropical Moist Broadleaf Forests	Dual	Schefflera	Schefflera octophylla	angiosperm	327218	1	1	91	0.3	170.5		1238	1488	963.659	524.341	1.2019	cryogenic vacuum distillation	IsoSource
2011	Plant Soil	2011 Nie et al. - Seasonal water use patterns of woody species growing on the continuous dolostone outcrops and nearby thin soils in subtropical China	China	Huanjiang, CN	24.7331	108.316	Tropical and Subtropical Moist Broadleaf Forests	Dual	Sterculia	Sterculia euosma	angiosperm	-	1	1	90	0.3	170.5		1238	1488	963.659	524.341	1.2019	cryogenic vacuum distillation	IsoSource
2015	Environmental Earth Sciences	2015 Gu et al. - Seasonal water use strategy of Cyclobalanopsis glauca in a karst area of southern China	China	NE Guangxi, CN	25.0667	110.3	Tropical and Subtropical Moist Broadleaf Forests	Dual	Cyclobalanopsis	Cyclobalanopsis glauca	angiosperm	103489	36	36	35	0.3	145.1		1308	1787	1379.59	407.406	1.3692	cryogenic vacuum distillation	IsoSource
2011	Hydrological Processes	2011 Rong et al. - Isotopic analysis of water sources of mountainous plant uptake in a karst plateau of southwest China	China	Guizhou Prov, CN	26.5292	106.335	Tropical and Subtropical Moist Broadleaf Forests	Dual	Carpinus	Carpinus pubescens	angiosperm	176860	6	6	18	1	122.3		1096	1217	880.236	336.764	1.114	cryogenic vacuum distillation	3-end member
2011	Hydrological Processes	2011 Rong et al. - Isotopic analysis of water sources of mountainous plant uptake in a karst plateau of southwest China	China	Guizhou Prov, CN	26.5292	106.335	Tropical and Subtropical Moist Broadleaf Forests	Dual	Platycarya	Platycarya longipes	angiosperm	91224	2	2	35	1	122.3		1096	1217	880.236	336.764	1.114	cryogenic vacuum distillation	3-end member
2011	Hydrological Processes	2011 Rong et al. - Isotopic analysis of water sources of mountainous plant uptake in a karst plateau of southwest China	China	Guizhou Prov, CN	26.5292	106.335	Tropical and Subtropical Moist Broadleaf Forests	Dual	Pyracantha	Pyracantha fortuneana	angiosperm	144562	7	7	48.1667	1	122.3		1096	1217	880.236	336.764	1.114	cryogenic vacuum distillation	3-end member
2011	Hydrological Processes	2011 Rong et al. - Isotopic analysis of water sources of mountainous plant uptake in a karst plateau of southwest China	China	Guizhou Prov, CN	26.5292	106.335	Tropical and Subtropical Moist Broadleaf Forests	Dual	Rhamnus	Rhamnus davurica	angiosperm	105902	1	1	38	1	122.3		1096	1217	880.236	336.764	1.114	cryogenic vacuum distillation	3-end member
2011	Hydrological Processes	2011 Rong et al. - Isotopic analysis of water sources of mountainous plant uptake in a karst plateau of southwest China	China	Guizhou Prov, CN	26.5292	106.335	Tropical and Subtropical Moist Broadleaf Forests	Dual	Viburnum	Viburnum utile	angiosperm	237963	3	3	45.5	1	122.3		1096	1217	880.236	336.764	1.114	cryogenic vacuum distillation	3-end member
2015	Agricultural and Forest Meteorology	2015 Yang et al. - Seasonal variations in depth of water uptake for a subtropical coniferous plantation subjected to drought in an East Asian monsoon region	China	Qianyanzhou, CN	26.7478	115.063	Tropical and Subtropical Moist Broadleaf Forests	Dual	Pinus	Pinus massoniana	gymnosperm	88730	0	392		0.3	131.8		1233	1449	776.692	672.308	1.1784	cryogenic vacuum distillation	Bayesian (MixSIR)
2015	Agricultural and Forest Meteorology	2015 Yang et al. - Seasonal variations in depth of water uptake for a subtropical coniferous plantation subjected to drought in an East Asian monsoon region	China	Qianyanzhou, CN	26.7478	115.063	Tropical and Subtropical Moist Broadleaf Forests	Dual	Pinus	Pinus elliottii	gymnosperm	42064	0	392		0.3	131.8		1233	1449	776.692	672.308	1.1784	cryogenic vacuum distillation	Bayesian (MixSIR)
2015	Agricultural and Forest Meteorology	2015 Yang et al. - Seasonal variations in depth of water uptake for a subtropical coniferous plantation subjected to drought in an East Asian monsoon region	China	Qianyanzhou, CN	26.7478	115.063	Tropical and Subtropical Moist Broadleaf Forests	Dual	Cunninghamia	Cunninghamia lanceolata	gymnosperm	28977	0	72		0.3	131.8		1233	1449	776.692	672.308	1.1784	cryogenic vacuum distillation	Bayesian (MixSIR)
2015	Ecohydrology	2015 Ellsworth and Sternberg - Seasonal water use by deciduous and evergreen woody species in a scrub community is based on water availability and root distribution	USA	SHLU2 FL, US	27.1522	-81.3622	Temperate Conifer Forests	Dual	Lyonia	Lyonia ferruginea	angiosperm	49150	0	44		2	251.8	1.8	1634	1253	102.024	1150.98	0.7668	cryogenic vacuum distillation	IsoSource
2015	Ecohydrology	2015 Ellsworth and Sternberg - Seasonal water use by deciduous and evergreen woody species in a scrub community is based on water availability and root distribution	USA	SHLU2 FL, US	27.1522	-81.3622	Temperate Conifer Forests	Dual	Quercus	Quercus geminata	angiosperm	97697	0	44		2	251.8	1.8	1634	1253	102.024	1150.98	0.7668	cryogenic vacuum distillation	IsoSource
2015	Ecohydrology	2015 Ellsworth and Sternberg - Seasonal water use by deciduous and evergreen woody species in a scrub community is based on water availability and root distribution	USA	SHLU2 FL, US	27.1522	-81.3622	Temperate Conifer Forests	Dual	Quercus	Quercus myrtifolia	angiosperm	262617	0	43.6667		2	251.8	1.8	1634	1253	102.024	1150.98	0.7668	cryogenic vacuum distillation	IsoSource
2015	Ecohydrology	2015 Ellsworth and Sternberg - Seasonal water use by deciduous and evergreen woody species in a scrub community is based on water availability and root distribution	USA	SHLU2 FL, US	27.1522	-81.3622	Temperate Conifer Forests	Dual	Quercus	Quercus laevis	angiosperm	167427	0	35.3333		2	251.8	1.8	1634	1253	102.024	1150.98	0.7668	cryogenic vacuum distillation	IsoSource
2015	Ecohydrology	2015 Ellsworth and Sternberg - Seasonal water use by deciduous and evergreen woody species in a scrub community is based on water availability and root distribution	USA	SHLU2 FL, US	27.1522	-81.3622	Temperate Conifer Forests	Dual	Carya	Carya floridana	angiosperm	1370055	0	33		2	251.8	1.8	1634	1253	102.024	1150.98	0.7668	cryogenic vacuum distillation	IsoSource
2015	Ecohydrology	2015 Ellsworth and Sternberg - Seasonal water use by deciduous and evergreen woody species in a scrub community is based on water availability and root distribution	USA	SHLU1 FL, US	27.1875	-81.3356	Temperate Conifer Forests	Dual	Lyonia	Lyonia ferruginea	angiosperm	49150	0	44		2	251.8	1.8	1629	1256	102.024	1153.98	0.771	cryogenic vacuum distillation	IsoSource
2015	Ecohydrology	2015 Ellsworth and Sternberg - Seasonal water use by deciduous and evergreen woody species in a scrub community is based on water availability and root distribution	USA	SHLU1 FL, US	27.1875	-81.3356	Temperate Conifer Forests	Dual	Quercus	Quercus geminata	angiosperm	97697	0	44		2	251.8	1.8	1629	1256	102.024	1153.98	0.771	cryogenic vacuum distillation	IsoSource
2015	Ecohydrology	2015 Ellsworth and Sternberg - Seasonal water use by deciduous and evergreen woody species in a scrub community is based on water availability and root distribution	USA	SHLU1 FL, US	27.1875	-81.3356	Temperate Conifer Forests	Dual	Quercus	Quercus myrtifolia	angiosperm	262617	0	43.6667		2	251.8	1.8	1629	1256	102.024	1153.98	0.771	cryogenic vacuum distillation	IsoSource
2015	Ecohydrology	2015 Ellsworth and Sternberg - Seasonal water use by deciduous and evergreen woody species in a scrub community is based on water availability and root distribution	USA	SHLU1 FL, US	27.1875	-81.3356	Temperate Conifer Forests	Dual	Quercus	Quercus laevis	angiosperm	167427	0	35.3333		2	251.8	1.8	1629	1256	102.024	1153.98	0.771	cryogenic vacuum distillation	IsoSource
2015	Ecohydrology	2015 Ellsworth and Sternberg - Seasonal water use by deciduous and evergreen woody species in a scrub community is based on water availability and root distribution	USA	SHLU1 FL, US	27.1875	-81.3356	Temperate Conifer Forests	Dual	Carya	Carya floridana	angiosperm	1370055	0	33		2	251.8	1.8	1629	1256	102.024	1153.98	0.771	cryogenic vacuum distillation	IsoSource
2015	Ecohydrology	2015 Ellsworth and Sternberg - Seasonal water use by deciduous and evergreen woody species in a scrub community is based on water availability and root distribution	USA	SHRB FL, US	27.1911	-81.3383	Temperate Conifer Forests	Dual	Lyonia	Lyonia ferruginea	angiosperm	49150	0	44		2	251.8	1.8	1629	1256	102.024	1153.98	0.771	cryogenic vacuum distillation	IsoSource
2015	Ecohydrology	2015 Ellsworth and Sternberg - Seasonal water use by deciduous and evergreen woody species in a scrub community is based on water availability and root distribution	USA	SHRB FL, US	27.1911	-81.3383	Temperate Conifer Forests	Dual	Quercus	Quercus geminata	angiosperm	97697	0	44		2	251.8	1.8	1629	1256	102.024	1153.98	0.771	cryogenic vacuum distillation	IsoSource
2015	Ecohydrology	2015 Ellsworth and Sternberg - Seasonal water use by deciduous and evergreen woody species in a scrub community is based on water availability and root distribution	USA	SHRB FL, US	27.1911	-81.3383	Temperate Conifer Forests	Dual	Quercus	Quercus myrtifolia	angiosperm	262617	0	43.6667		2	251.8	1.8	1629	1256	102.024	1153.98	0.771	cryogenic vacuum distillation	IsoSource
2015	Ecohydrology	2015 Ellsworth and Sternberg - Seasonal water use by deciduous and evergreen woody species in a scrub community is based on water availability and root distribution	USA	SHRB FL, US	27.1911	-81.3383	Temperate Conifer Forests	Dual	Quercus	Quercus laevis	angiosperm	167427	0	35.3333		2	251.8	1.8	1629	1256	102.024	1153.98	0.771	cryogenic vacuum distillation	IsoSource
2015	Ecohydrology	2015 Ellsworth and Sternberg - Seasonal water use by deciduous and evergreen woody species in a scrub community is based on water availability and root distribution	USA	SHRB FL, US	27.1911	-81.3383	Temperate Conifer Forests	Dual	Carya	Carya floridana	angiosperm	1370055	0	33		2	251.8	1.8	1629	1256	102.024	1153.98	0.771	cryogenic vacuum distillation	IsoSource
1999	Rapid Comm. In Mass Spec	1999 Boutton et al. - Stable Isotopes in Ecosystem Science - Structure, Function and Dynamics of a Subtropical Savanna	USA	LaCopita TX, US	27.6667	-98.2	Deserts and Xeric Shrublands	Dual	Celtis	Celtis pallida	angiosperm	-	0	1		1	209.1	53.34	1622	654		654	0.4019	azeotropic distillation	2-end member
1999	Rapid Comm. In Mass Spec	1999 Boutton et al. - Stable Isotopes in Ecosystem Science - Structure, Function and Dynamics of a Subtropical Savanna	USA	LaCopita TX, US	27.6667	-98.2	Deserts and Xeric Shrublands	Dual	Condalia	Condalia obovata	angiosperm	-	0	2		1	209.1	53.34	1622	654		654	0.4019	azeotropic distillation	2-end member
1999	Rapid Comm. In Mass Spec	1999 Boutton et al. - Stable Isotopes in Ecosystem Science - Structure, Function and Dynamics of a Subtropical Savanna	USA	LaCopita TX, US	27.6667	-98.2	Deserts and Xeric Shrublands	Dual	Diospyros	Diospyros texana	angiosperm	37488	0	2		1	209.1	53.34	1622	654		654	0.4019	azeotropic distillation	2-end member
1999	Rapid Comm. In Mass Spec	1999 Boutton et al. - Stable Isotopes in Ecosystem Science - Structure, Function and Dynamics of a Subtropical Savanna	USA	LaCopita TX, US	27.6667	-98.2	Deserts and Xeric Shrublands	Dual	Mahonia	Mahonia trifoliolata	angiosperm	102689	0	2		1	209.1	53.34	1622	654		654	0.4019	azeotropic distillation	2-end member
1999	Rapid Comm. In Mass Spec	1999 Boutton et al. - Stable Isotopes in Ecosystem Science - Structure, Function and Dynamics of a Subtropical Savanna	USA	LaCopita TX, US	27.6667	-98.2	Deserts and Xeric Shrublands	Dual	Prosopis	Prosopis grandulosa	angiosperm	102697	0	2		1	209.1	53.34	1622	654		654	0.4019	azeotropic distillation	2-end member
1999	Rapid Comm. In Mass Spec	1999 Boutton et al. - Stable Isotopes in Ecosystem Science - Structure, Function and Dynamics of a Subtropical Savanna	USA	LaCopita TX, US	27.6667	-98.2	Deserts and Xeric Shrublands	Dual	Zanthoxylum	Zanthoxylum fagara	angiosperm	1056470	0	2		1	209.1	53.34	1622	654		654	0.4019	azeotropic distillation	2-end member
2008	Journal of Integrative Plant Biology	2008 Duan et al. - Water sources of dominant species in three alpine ecosystems on the Tibetan Plateau, China	China	Linzhi, CN	29.2269	94.2319	Temperate Conifer Forests	Dual	Quercus	Quercus aquifolioides	angiosperm	1495044	10	10	78.98	0.3	107.1		1087	743	658.022	84.9781	0.6835	cryogenic vacuum distillation	3-end member
2008	Journal of Integrative Plant Biology	2008 Duan et al. - Water sources of dominant species in three alpine ecosystems on the Tibetan Plateau, China	China	Linzhi, CN	29.2269	94.2319	Temperate Conifer Forests	Dual	Pinus	Pinus tabulaeformis	gymnosperm	88731	10	10	7.54	0.3	107.1		1087	743	658.022	84.9781	0.6835	cryogenic vacuum distillation	3-end member
2008	Journal of Integrative Plant Biology	2008 Duan et al. - Water sources of dominant species in three alpine ecosystems on the Tibetan Plateau, China	China	Lhasa, CN	29.6772	91.3194	Montane Grasslands and Shrublands	Dual	Salix	Salix rehderiana	angiosperm	1244996	10	10	50.9	0.3	220.7		1076	421	18.3361	402.664	0.3921	cryogenic vacuum distillation	3-end member
2007	Journal of Hydrology	2007 McCole and Stern - Seasonal water use patterns of Juniperus ashei on the Edwards Plateau, Texas, based on stable isotopes in water	USA	Edwards Plat 2 TX, US	29.8555	-98.4942	Temperate Grasslands, Savannas and Shrublands	Dual	Juniperus	Juniperus ashei	gymnosperm	13101	0	6		1	399.4	3.56	1496	851	1.21676	849.783	0.5681	cryogenic vacuum distillation	direct inference
2013	Oecologia	2013 Kukowski et al. - Hydraulic responses to extreme drought conditions in three co-dominant tree species in shallow soil over bedrock	USA	Edwards Plat 1 TX, US	29.8794	-97.9389	Temperate Grasslands, Savannas and Shrublands	Dual	Juniperus	Juniperus ashei	gymnosperm	13101	0	25	0	1	321.1	3.35	1512	856		856	0.5661	cryogenic vacuum distillation	direct inference
2013	Oecologia	2013 Kukowski et al. - Hydraulic responses to extreme drought conditions in three co-dominant tree species in shallow soil over bedrock	USA	Edwards Plat 1 TX, US	29.8794	-97.9389	Temperate Grasslands, Savannas and Shrublands	Dual	Quercus	Quercus fusiformis	angiosperm	102162	0	24	0	1	321.1	3.35	1512	856		856	0.5661	cryogenic vacuum distillation	direct inference
2013	Oecologia	2013 Kukowski et al. - Hydraulic responses to extreme drought conditions in three co-dominant tree species in shallow soil over bedrock	USA	Edwards Plat 1 TX, US	29.8794	-97.9389	Temperate Grasslands, Savannas and Shrublands	Dual	Ulmus	Ulmus crassifolia	angiosperm	102694	0	27	0	1	321.1	3.35	1512	856		856	0.5661	cryogenic vacuum distillation	direct inference
2008	Trees	2008 Sun et al. - Comparisons in water relations of plants between newly formed riparian and non-riparian habitats along the bank of Three Gorges Reservoir, China	China	Hubei Prov, CN	30.8414	110.977	Temperate Broadleaf and Mixed Forests	Dual	Coriaria	Coriaria sinica	angiosperm	-	0	6		0.3	43.9		1172	1038	415.667	622.333	0.8856	cryogenic vacuum distillation	direct inference
2008	Trees	2008 Sun et al. - Comparisons in water relations of plants between newly formed riparian and non-riparian habitats along the bank of Three Gorges Reservoir, China	China	Hubei Prov, CN	30.8414	110.977	Temperate Broadleaf and Mixed Forests	Dual	Pinus	Pinus massoniana	gymnosperm	88730	0	15		0.3	43.9		1172	1038	415.667	622.333	0.8856	cryogenic vacuum distillation	direct inference
2008	Trees	2008 Sun et al. - Comparisons in water relations of plants between newly formed riparian and non-riparian habitats along the bank of Three Gorges Reservoir, China	China	Hubei Prov, CN	30.8414	110.977	Temperate Broadleaf and Mixed Forests	Dual	Quercus	Quercus aliena	angiosperm	103483	0	15		0.3	43.9		1172	1038	415.667	622.333	0.8856	cryogenic vacuum distillation	direct inference
2011	European Journal of Soil Biology	2011 Liu et al. - Analyzing relationships among water uptake patterns, rootlet biomass distribution and soil water content profile in a subalpine shrubland using water isotopes	China	Balang Mt, CN	31.0167	103.1	Temperate Conifer Forests	Dual	Quercus	Quercus aquifolioides	angiosperm	1495044	0	27		0.3	85.9		823	1097	1518.85		1.2539	cryogenic vacuum distillation	IsoSource
2011	European Journal of Soil Biology	2011 Liu et al. - Analyzing relationships among water uptake patterns, rootlet biomass distribution and soil water content profile in a subalpine shrubland using water isotopes	China	Balang Mt, CN	31.0167	103.1	Temperate Conifer Forests	Dual	Salix	Salix luctuosa	angiosperm	-	0	24		0.3	85.9		823	1097	1518.85		1.2539	cryogenic vacuum distillation	IsoSource
2010	Hydrological Processes	2010 Zhang et al. - Using stable isotopes to determine the water sources in alpine ecosystems on the east Qinghai-Tibet plateau, China	China	Wolong, Sichuan, CN	31.4167	103.4	Temperate Conifer Forests	Dual	Abies	Abies faxoniana	gymnosperm	97167	0	10		0.3	85.9		632	1152	1518.85		1.7689	cryogenic vacuum distillation	2-end member
2000	Agricultural and Forest Meteorology	2000 Snyder and Williams - Water sources used by riparian trees varies among stream types on the San Pedro River, Arizona	USA	San Pedro Rvr AZ, US	31.55	-110.117	Deserts and Xeric Shrublands	Dual	Populus	Populus fremontii	angiosperm	295326	16	16	100	1	146.6	56.23	1591	341		341	0.2143	cryogenic vacuum distillation	2-end member
2000	Agricultural and Forest Meteorology	2000 Snyder and Williams - Water sources used by riparian trees varies among stream types on the San Pedro River, Arizona	USA	San Pedro Rvr AZ, US	31.55	-110.117	Deserts and Xeric Shrublands	Dual	Prosopis	Prosopis velutina	angiosperm	207719	15	15	94.3333	1	146.6	56.23	1591	341		341	0.2143	cryogenic vacuum distillation	2-end member
2000	Agricultural and Forest Meteorology	2000 Snyder and Williams - Water sources used by riparian trees varies among stream types on the San Pedro River, Arizona	USA	San Pedro Rvr AZ, US	31.55	-110.117	Deserts and Xeric Shrublands	Dual	Salix	Salix gooddinggii	angiosperm	543634	11	11	81.8333	1	146.6	56.23	1591	341		341	0.2143	cryogenic vacuum distillation	2-end member
2010	International Journal of Phytoremediation	2010 Clinton et al. -Determination of the Relative Uptake of Ground vs. Surface Water by Populus deltoides During Phytoremediation	USA	Tarrant Cnty TX, US	32.77	-97.29	Temperate Grasslands, Savannas and Shrublands	Dual	Populus	Populus deltoides	angiosperm	3696	12	12	50	1	147.5	2.25	1407	844	5.10767	838.892	0.5998	cryogenic vacuum distillation	2-end member
2016	Hydrogeology Journal	2016 Gierke et al. - Soil-water dynamics and tree water uptake in the Sacramento Mountains of New Mexico (USA)-a stable isotope study	USA	Three L Cnyn NM, US	32.9169	-105.573	Temperate Conifer Forests	Dual	Pseudotsuga	Pseudotsuga menziesii	gymnosperm	3357	0	31	0	1	110.7	4.83	1172	490		490	0.4223	cryogenic vacuum distillation	direct inference
2012	Urban Ecosystems	2012 Bijoor et al. - Water sources of urban trees in the Los Angeles	USA	Natural CA, US	33.62	-117.56	Mediterranean Forests, Woodlands and Scrub	Dual	Platanus	Platanus racemosa	angiosperm	111540	5	5	24	1	108.8	6.76	1348	328		328	0.244	cryogenic vacuum distillation	2-end member
2012	Urban Ecosystems	2012 Bijoor et al. - Water sources of urban trees in the Los Angeles	USA	Natural CA, US	33.62	-117.56	Mediterranean Forests, Woodlands and Scrub	Dual	Quercus	Quercus agrifolia	angiosperm	97693	5	5	10	1	108.8	6.76	1348	328		328	0.244	cryogenic vacuum distillation	2-end member
2012	Urban Ecosystems	2012 Bijoor et al. - Water sources of urban trees in the Los Angeles	USA	Fullerton Arb CA, US	33.89	-117.88	Mediterranean Forests, Woodlands and Scrub	Dual	Sequoia	Sequoia sempervirens	gymnosperm	28980	5	5	0	1	108.8	26.12	1376	346		346	0.2507	cryogenic vacuum distillation	2-end member
2012	Urban Ecosystems	2012 Bijoor et al. - Water sources of urban trees in the Los Angeles	USA	LA Pol Acad CA, US	34.08	-118.24	Mediterranean Forests, Woodlands and Scrub	Dual	Ulmus	Ulmus parvifolia	angiosperm	63058	5	5	4	1	99.2	33.18	1329	422	180.207	241.793	0.319	cryogenic vacuum distillation	2-end member
2012	Urban Ecosystems	2012 Bijoor et al. - Water sources of urban trees in the Los Angeles	USA	LA Pol Acad CA, US	34.08	-118.24	Mediterranean Forests, Woodlands and Scrub	Dual	Pinus	Pinus canariensis	gymnosperm	49510	5	5	24	1	99.2	33.18	1329	422	180.207	241.793	0.319	cryogenic vacuum distillation	2-end member
2012	Urban Ecosystems	2012 Bijoor et al. - Water sources of urban trees in the Los Angeles	USA	LA Pol Acad CA, US	34.08	-118.24	Mediterranean Forests, Woodlands and Scrub	Dual	Sequoia	Sequoia sempervirens	gymnosperm	28980	5	5	18	1	99.2	33.18	1329	422	180.207	241.793	0.319	cryogenic vacuum distillation	2-end member
2012	Urban Ecosystems	2012 Bijoor et al. - Water sources of urban trees in the Los Angeles	USA	LA Arb SA CA, US	34.14	-118.06	Mediterranean Forests, Woodlands and Scrub	Dual	Jacaranda	Jacaranda mimosifolia	angiosperm	185774	5	5	32	1	99.2	12.19	1452	457	180.207	276.793	0.314	cryogenic vacuum distillation	2-end member
2012	Urban Ecosystems	2012 Bijoor et al. - Water sources of urban trees in the Los Angeles	USA	LA Arb SA CA, US	34.14	-118.06	Mediterranean Forests, Woodlands and Scrub	Dual	Lagerstroemia	Lagerstroemia indica	angiosperm	141186	5	5	0	1	99.2	12.19	1452	457	180.207	276.793	0.314	cryogenic vacuum distillation	2-end member
2012	Urban Ecosystems	2012 Bijoor et al. - Water sources of urban trees in the Los Angeles	USA	LA Arb SA CA, US	34.14	-118.06	Mediterranean Forests, Woodlands and Scrub	Dual	Gleditsia	Gleditsia triacanthos	angiosperm	54874	5	5	0	1	99.2	12.19	1452	457	180.207	276.793	0.314	cryogenic vacuum distillation	2-end member
2012	Urban Ecosystems	2012 Bijoor et al. - Water sources of urban trees in the Los Angeles	USA	LA Arb SA CA, US	34.14	-118.06	Mediterranean Forests, Woodlands and Scrub	Dual	Koelreuteria	Koelreuteria paniculata	angiosperm	43168	5	5	5	1	99.2	12.19	1452	457	180.207	276.793	0.314	cryogenic vacuum distillation	2-end member
2012	Urban Ecosystems	2012 Bijoor et al. - Water sources of urban trees in the Los Angeles	USA	LA Arb SA CA, US	34.14	-118.06	Mediterranean Forests, Woodlands and Scrub	Dual	Ficus	Ficus microcarpa	angiosperm	66385	5	5	55	1	99.2	12.19	1452	457	180.207	276.793	0.314	cryogenic vacuum distillation	2-end member
2012	Urban Ecosystems	2012 Bijoor et al. - Water sources of urban trees in the Los Angeles	USA	LA Arb Site A CA, US	34.15	-118.05	Mediterranean Forests, Woodlands and Scrub	Dual	Brachychiton	Brachychiton populneus	angiosperm	121625	5	5	84	1	99.2	34.46	1454	458	180.207	277.793	0.317	cryogenic vacuum distillation	2-end member
2012	Urban Ecosystems	2012 Bijoor et al. - Water sources of urban trees in the Los Angeles	USA	LA Arb Site A CA, US	34.15	-118.05	Mediterranean Forests, Woodlands and Scrub	Dual	Brachychiton	Brachychiton discolor	angiosperm	1268669	5	5	90	1	99.2	34.46	1454	458	180.207	277.793	0.317	cryogenic vacuum distillation	2-end member
1992	Ecological Applications	1992 Busch et al. - Water Uptake in Woody Riparian Phreatophytes of the Southwestern United States A Stable Isotope Study	USA	BWR AZ, US	34.25	-114	Deserts and Xeric Shrublands	Dual	Populus	Populus fremontii	angiosperm	295326	14	14	100	1	55.5	1.58	1769	139		139	0.0819	azeotropic distillation	direct inference
1992	Ecological Applications	1992 Busch et al. - Water Uptake in Woody Riparian Phreatophytes of the Southwestern United States A Stable Isotope Study	USA	BWR AZ, US	34.25	-114	Deserts and Xeric Shrublands	Dual	Salix	Salix gooddingii	angiosperm	543634	14	14	100	1	55.5	1.58	1769	139		139	0.0819	azeotropic distillation	direct inference
1992	Ecological Applications	1992 Busch et al. - Water Uptake in Woody Riparian Phreatophytes of the Southwestern United States A Stable Isotope Study	USA	BWR AZ, US	34.25	-114	Deserts and Xeric Shrublands	Dual	Tamarix	Tamarix ramosissima	angiosperm	189803	0	11	0	1	55.5	1.58	1769	139		139	0.0819	azeotropic distillation	direct inference
2010	Agricultural Water Management	2010 Wang et al. - A study of root water uptake of crops indicated by hydrogen and oxygen stable isotopes A case in Shanxi Province, China	China	Shanxi Prov, CN	34.9287	110.743	Temperate Broadleaf and Mixed Forests	Dual	Zea	Zea mays	angiosperm	4577	0	4	0	0.3	155.1		1161	502		502	0.4323	cryogenic vacuum distillation	IsoSource
2010	Agricultural Water Management	2010 Wang et al. - A study of root water uptake of crops indicated by hydrogen and oxygen stable isotopes A case in Shanxi Province, China	China	Shanxi Prov, CN	34.9287	110.743	Temperate Broadleaf and Mixed Forests	Dual	Gossypium	Gossypium	angiosperm	3633	3	3	80.5	0.3	155.1		1161	502		502	0.4323	cryogenic vacuum distillation	IsoSource
2011	Field Crops Research	2011 Zhang et al. - Coupling a two-tip linear mixing model with a δD-δ18O plot to determine water sources consumed by maize during different growth stages	China	Henan Prov 2, CN	35.0167	114.4	Temperate Broadleaf and Mixed Forests	Dual	Zea	Zea mays	angiosperm	4577	27	27	20.0333	0.3	150.7		1228	593		593	0.482	azeotropic distillation	2-end member
2014	Oecologia	2014 Berry et al. - Cloud immersion an important water source for spruce and fir saplings in the southern Appalachian Mountains	USA	Black Mts NC, US	35.7597	-82.26	Temperate Broadleaf and Mixed Forests	Dual	Abies	Abies fraseri	gymnosperm	97172	24	24	27.25	1	297.4	3.66	820	1869	119.275	1749.72	2.278	cryogenic vacuum distillation	IsoSource
2014	Oecologia	2014 Berry et al. - Cloud immersion an important water source for spruce and fir saplings in the southern Appalachian Mountains	USA	Black Mts NC, US	35.7597	-82.26	Temperate Broadleaf and Mixed Forests	Dual	Picea	Picea rubens	gymnosperm	3333	24	24	24.25	1	297.4	3.66	820	1869	119.275	1749.72	2.278	cryogenic vacuum distillation	IsoSource
2003	Oecologia	2003 Rose et al. - Water source utilization by Pinus jeffreyi and Arctostaphylos patula on thin soils over bedrock	USA	Sierra Nev2 CA, US	35.957	-118.63	Temperate Conifer Forests	Dual	Arctostaphylos	Arctostaphylos patula	angiosperm	89200	0	15		1	85	17.56	1034	692	0	692	0.6653	cryogenic vacuum distillation	2-end member
2003	Oecologia	2003 Rose et al. - Water source utilization by Pinus jeffreyi and Arctostaphylos patula on thin soils over bedrock	USA	Sierra Nev2 CA, US	35.957	-118.63	Temperate Conifer Forests	Dual	Pinus	Pinus jeffreyi	gymnosperm	55061	0	16		1	85	17.56	1034	692	0	692	0.6653	cryogenic vacuum distillation	2-end member
2013	JGR: Atmospheres	2013 Berkelhammer et al. - The nocturnal water cycle in an open-canopy forest	USA	Manitou CO, US	36.1	-105.092	Temperate Grasslands, Savannas and Shrublands	Dual	Pinus	Pinus ponderosa	gymnosperm	55062	0	34		1	53.1	8.12	1173	434	30.2213	403.779	0.3734	cryogenic vacuum distillation	direct inference
2008	Journal of Integrative Plant Biology	2008 Duan et al. - Water sources of dominant species in three alpine ecosystems on the Tibetan Plateau, China	China	Golmud, CN	36.4139	94.9431	Deserts and Xeric Shrublands	Dual	Nitraria	Nitraria tangutorum	angiosperm	357929	10	10	82.775	0.3	27.7	0.2	987	45	0	45	0.0455	cryogenic vacuum distillation	3-end member
2016	Science of the Total Environment	2016 Wu et al. - Contrasting water use pattern of introduced and native plants in an alpine desert ecosystem, Northeast Qinghai–Tibet Plateau, China	China	Haiyan Bay, CN	36.7667	100.767	Montane Grasslands and Shrublands	Dual	Hippophae	Hippophae rhamnoides	angiosperm	193516	0	21		0.3	154.9		753	371	58.1156	312.884	0.4873	cryogenic vacuum distillation	IsoSource
2016	Science of the Total Environment	2016 Wu et al. - Contrasting water use pattern of introduced and native plants in an alpine desert ecosystem, Northeast Qinghai–Tibet Plateau, China	China	Haiyan Bay, CN	36.7667	100.767	Montane Grasslands and Shrublands	Dual	Artemisia	Artemisia oxycephala	angiosperm	1027792	0	21		0.3	154.9		753	371	58.1156	312.884	0.4873	cryogenic vacuum distillation	IsoSource
2016	Science of the Total Environment	2016 Wu et al. - Contrasting water use pattern of introduced and native plants in an alpine desert ecosystem, Northeast Qinghai–Tibet Plateau, China	China	Haiyan Bay, CN	36.7667	100.767	Montane Grasslands and Shrublands	Dual	Carex	Carex moorcroftii	angiosperm	1074009	0	21		0.3	154.9		753	371	58.1156	312.884	0.4873	cryogenic vacuum distillation	IsoSource
2016	Science of the Total Environment	2016 Wu et al. - Contrasting water use pattern of introduced and native plants in an alpine desert ecosystem, Northeast Qinghai–Tibet Plateau, China	China	Haiyan Bay, CN	36.7667	100.767	Montane Grasslands and Shrublands	Dual	Astragalus	Astragalus adsurgens	angiosperm	20401	0	21		0.3	154.9		753	371	58.1156	312.884	0.4873	cryogenic vacuum distillation	IsoSource
2006	Journal of Arid Environments	2006 McKeon et al. - Growth and water and nitrate uptake patterns of grazed and ungrazed desert shrubs growing over a nitrate contamination plume	USA	Monument Valley AZ, US	36.9833	-110.1	Deserts and Xeric Shrublands	Dual	Atriplex	Atriplex canescens	angiosperm	35922	0	24	0	1	97.8	19.87	1276	200		200	0.1606	cryogenic vacuum distillation	direct inference
2006	Journal of Arid Environments	2006 McKeon et al. - Growth and water and nitrate uptake patterns of grazed and ungrazed desert shrubs growing over a nitrate contamination plume	USA	Monument Valley AZ, US	36.9833	-110.1	Deserts and Xeric Shrublands	Dual	Sarcobatus	Sarcobatus vermiculatus	angiosperm	46107	0	7	0	1	97.8	19.87	1276	200		200	0.1606	cryogenic vacuum distillation	direct inference
2000	Ecological Monographs	2000 Williams and Ehleringer - INTRA- AND INTERSPECIFIC VARIATION FOR SUMMER PRECIPITATION USE IN PINYON–JUNIPER WOODLANDS	USA	Blue AZ, US	37.05	-109.107	Deserts and Xeric Shrublands	Dual	Pinus	Pinus edulis	gymnosperm	3340	0	3	0	1	172.2	3.35	1401	225		225	0.157	cryogenic vacuum distillation	2-end member
2000	Ecological Monographs	2000 Williams and Ehleringer - INTRA- AND INTERSPECIFIC VARIATION FOR SUMMER PRECIPITATION USE IN PINYON–JUNIPER WOODLANDS	USA	Blue AZ, US	37.05	-109.107	Deserts and Xeric Shrublands	Dual	Quercus	Quercus gambelii	angiosperm	168163	0	3	0	1	172.2	3.35	1401	225		225	0.157	cryogenic vacuum distillation	2-end member
2013	Global Change Biology	2013 Anderegg et al. - Drought characteristics’ role in widespread aspen forest mortality across Colorado, USA	USA	San Juan NF CO, US	37.5553	-107.672	Temperate Conifer Forests	Dual	Populus	Populus tremuloides	angiosperm	3693	0	14	0	1	86.5	1.22	695	955	618.304	336.696	1.3654	cryogenic vacuum distillation	2-end member
2006	Plant and Soil	2006 Kurz-Besson - Hydraulic lift in cork oak trees in a savannah-type Mediterranean ecosystem and its contribution to the local water balance	Portugal	Evora, PT	38.3166	-8.0138	Mediterranean Forests, Woodlands and Scrub	Dual	Quercus	Quercus suber	angiosperm	58331	2	2	51	1	433		1177	600	284.697	315.303	0.5097	cryogenic vacuum distillation	2-end member
2015	Journal of Hydrology	2015 Yin et al. - Interaction between groundwater and trees in an arid site-Potential impacts of climate variation and groundwater abstraction on trees	China	Shaanxi Prov, CN	38.3833	109.2	Montane Grasslands and Shrublands	Dual	Salix	Salix matsudana	angiosperm	349989	48	48	28.5	1	227.8		1056	386		386	0.3655	cryogenic vacuum distillation	IsoSource
2012	Chinese Journal of Plant Ecology	2012 Zhu et al. - Water sources of shrubs grown in the northern Ningxia Plain of China characterized by shallow groundwater table	China	Ningxia Plain, CN	38.8758	106.502	Temperate Conifer Forests	Dual	Atriplex	Atriplex canescens	angiosperm	35922	2	2	66	0.3	56.9		1089	187		187	0.1717	cryogenic vacuum distillation	IsoSource
2012	Chinese Journal of Plant Ecology	2012 Zhu et al. - Water sources of shrubs grown in the northern Ningxia Plain of China characterized by shallow groundwater table	China	Ningxia Plain, CN	38.8758	106.502	Temperate Conifer Forests	Dual	Lycium	Lycium barbarum	angiosperm	112863	2	2	51	0.3	56.9		1089	187		187	0.1717	cryogenic vacuum distillation	IsoSource
2012	Chinese Journal of Plant Ecology	2012 Zhu et al. - Water sources of shrubs grown in the northern Ningxia Plain of China characterized by shallow groundwater table	China	Ningxia Plain, CN	38.8758	106.502	Temperate Conifer Forests	Dual	Tamarix	Tamarix ramosissima	angiosperm	189803	4	4	65.75	0.3	56.9		1089	187		187	0.1717	cryogenic vacuum distillation	IsoSource
2003	Ecological Applications	2003 Ohte et al. - WATER UTILIZATION OF NATURAL AND PLANTED TREES IN THE SEMIARID DESERT OF INNER MONGOLIA, CHINA	China	Ordos Plat, CN	38.9833	109.15	Montane Grasslands and Shrublands	Dual	Sabina	Sabina vulgaris	gymnosperm	224740	1	1	100	1	227.8		1012	358		358	0.3537	cryogenic vacuum distillation	direct inference
2003	Ecological Applications	2003 Ohte et al. - WATER UTILIZATION OF NATURAL AND PLANTED TREES IN THE SEMIARID DESERT OF INNER MONGOLIA, CHINA	China	Ordos Plat, CN	38.9833	109.15	Montane Grasslands and Shrublands	Dual	Artemisia	Artemisia ordosica	angiosperm	1027791	0	1	0	1	227.8		1012	358		358	0.3537	cryogenic vacuum distillation	direct inference
2003	Ecological Applications	2003 Ohte et al. - WATER UTILIZATION OF NATURAL AND PLANTED TREES IN THE SEMIARID DESERT OF INNER MONGOLIA, CHINA	China	Ordos Plat, CN	38.9833	109.15	Montane Grasslands and Shrublands	Dual	Salix	Salix matsudana	angiosperm	349989	2	2	100	1	227.8		1012	358		358	0.3537	cryogenic vacuum distillation	direct inference
2016	Science of the Total Environment	2016 Ma and Song - Using stable isotopes to determine seasonal variations in water uptake of summer maize under different fertilization treatments	China	Daxing, CN	39.6167	116.433	Temperate Broadleaf and Mixed Forests	Dual	Zea	Zea mays	angiosperm	4577	0	180		0.3	146.3		1070	606		606	0.5644	cryogenic vacuum distillation	Bayesian (MixSIAR)
2013	Ecohydrology	2013 Simonin et al. - Vegetation induced changes in the stable isotope composition of near surface humidity	USA	Rivendell CA, US	39.7298	-123.644	Temperate Conifer Forests	Dual	Arbutus	Arbutus menziesii	angiosperm	82758	0	14	0	2	444.9	23.05	1169	1552	515.952	1036.05	1.3284	cryogenic vacuum distillation	direct inference
2013	Ecohydrology	2013 Simonin et al. - Vegetation induced changes in the stable isotope composition of near surface humidity	USA	Rivendell CA, US	39.7298	-123.644	Temperate Conifer Forests	Dual	Lithocarpus	Lithocarpus densiflorus	angiosperm	165545	0	14	0	2	444.9	23.05	1169	1552	515.952	1036.05	1.3284	cryogenic vacuum distillation	direct inference
2013	Ecohydrology	2013 Simonin et al. - Vegetation induced changes in the stable isotope composition of near surface humidity	USA	Rivendell CA, US	39.7298	-123.644	Temperate Conifer Forests	Dual	Pseudotsuga	Pseudotsuga menziesii	gymnosperm	3357	0	25	0	2	444.9	23.05	1169	1552	515.952	1036.05	1.3284	cryogenic vacuum distillation	direct inference
2013	Ecohydrology	2013 Simonin et al. - Vegetation induced changes in the stable isotope composition of near surface humidity	USA	Rivendell CA, US	39.7298	-123.644	Temperate Conifer Forests	Dual	Quercus	Quercus agrifolia	angiosperm	97693	0	14	0	2	444.9	23.05	1169	1552	515.952	1036.05	1.3284	cryogenic vacuum distillation	direct inference
2013	Ecohydrology	2013 Simonin et al. - Vegetation induced changes in the stable isotope composition of near surface humidity	USA	Rivendell CA, US	39.7298	-123.644	Temperate Conifer Forests	Dual	Umbellularia	Umbellularia californica	angiosperm	3438	0	11	0	2	444.9	23.05	1169	1552	515.952	1036.05	1.3284	cryogenic vacuum distillation	direct inference
2015	New Phytologist	2015 Voltas et al. - Intraspecific variation in the use of water sources by the circum-Mediterranean conifer Pinus halepensis	Spain	Castellon, ES	39.8247	-0.572778	Mediterranean Forests, Woodlands and Scrub	Dual	Pinus	Pinus halepensis	gymnosperm	71633	504	504	35	1	212	32.94	999	468	7.32735	460.673	0.4694	cryogenic vacuum distillation	Bayesian (SIAR)
2012	Journal of Food, Agriculture & Environment	2012 Jia et al. - Determination of minimum extraction times for water of plants and soils used in isotopic analysis	China	Beijing, CN	39.9	116.467	Temperate Broadleaf and Mixed Forests	Dual	Pinus	Pinus tabuliformis	gymnosperm	88731	0	3		0.3	146.3		1079	600		600	0.5569	cryogenic vacuum distillation	direct inference
2012	Journal of Food, Agriculture & Environment	2012 Jia et al. - Determination of minimum extraction times for water of plants and soils used in isotopic analysis	China	Beijing, CN	39.9	116.467	Temperate Broadleaf and Mixed Forests	Dual	Platycladus	Platycladus orientalis	gymnosperm	58046	0	3		0.3	146.3		1079	600		600	0.5569	cryogenic vacuum distillation	direct inference
2012	Journal of Food, Agriculture & Environment	2012 Jia et al. - Determination of minimum extraction times for water of plants and soils used in isotopic analysis	China	Beijing, CN	39.9	116.467	Temperate Broadleaf and Mixed Forests	Dual	Quercus	Quercus variabilis	angiosperm	103481	0	3		0.3	146.3		1079	600		600	0.5569	cryogenic vacuum distillation	direct inference
2012	Journal of Food, Agriculture & Environment	2012 Jia et al. - Determination of minimum extraction times for water of plants and soils used in isotopic analysis	China	Beijing, CN	39.9	116.467	Temperate Broadleaf and Mixed Forests	Dual	Quercus	Quercus dentata	angiosperm	103484	0	3		0.3	146.3		1079	600		600	0.5569	cryogenic vacuum distillation	direct inference
2012	Journal of Food, Agriculture & Environment	2012 Jia et al. - Determination of minimum extraction times for water of plants and soils used in isotopic analysis	China	Beijing, CN	39.9	116.467	Temperate Broadleaf and Mixed Forests	Dual	Vitex	Vitex negundo	angiosperm	361442	0	3		0.3	146.3		1079	600		600	0.5569	cryogenic vacuum distillation	direct inference
2012	Journal of Food, Agriculture & Environment	2012 Jia et al. - Determination of minimum extraction times for water of plants and soils used in isotopic analysis	China	Beijing, CN	39.9	116.467	Temperate Broadleaf and Mixed Forests	Dual	Rhamnus	Rhamnus parvifolia	angiosperm	1226768	0	3		0.3	146.3		1079	600		600	0.5569	cryogenic vacuum distillation	direct inference
2011	Chinese Journal of Plant Ecology	2011 Zhou et al. - Water-use strategies of two desert plants along a precipitation gradient in northwestern China	China	Gansu Prov, CN	40.3	102.933	Deserts and Xeric Shrublands	Dual	Artemisia	Artemisia ordosica	angiosperm	1027791	3	3	54.3333	1	34.5		1109	69	0	69	0.0622	cryogenic vacuum distillation	IsoSource
2011	Chinese Journal of Plant Ecology	2011 Zhou et al. - Water-use strategies of two desert plants along a precipitation gradient in northwestern China	China	Gansu Prov, CN	40.3	102.933	Deserts and Xeric Shrublands	Dual	Nitraria	Nitraria tangutorum	angiosperm	357929	3	3	88.3333	1	34.5		1109	69	0	69	0.0622	cryogenic vacuum distillation	IsoSource
2016	Tree Physiology	2016 Gaines et al. - Reliance on shallow soil water in a mixed-hardwood forest in central Pennsylvania	USA	Shale Hills PA, US	40.65	-77.9	Temperate Broadleaf and Mixed Forests	Dual	Acer	Acer saccharum	angiosperm	4024	0	13	0	1	163.7	8.25	1025	980	456.267	523.733	0.9541	cryogenic vacuum distillation	3-end member
2016	Tree Physiology	2016 Gaines et al. - Reliance on shallow soil water in a mixed-hardwood forest in central Pennsylvania	USA	Shale Hills PA, US	40.65	-77.9	Temperate Broadleaf and Mixed Forests	Dual	Carya	Carya glabra	angiosperm	13403	0	4	0	1	163.7	8.25	1025	980	456.267	523.733	0.9541	cryogenic vacuum distillation	3-end member
2016	Tree Physiology	2016 Gaines et al. - Reliance on shallow soil water in a mixed-hardwood forest in central Pennsylvania	USA	Shale Hills PA, US	40.65	-77.9	Temperate Broadleaf and Mixed Forests	Dual	Carya	Carya tomentosa	angiosperm	91227	0	4	0	1	163.7	8.25	1025	980	456.267	523.733	0.9541	cryogenic vacuum distillation	3-end member
2016	Tree Physiology	2016 Gaines et al. - Reliance on shallow soil water in a mixed-hardwood forest in central Pennsylvania	USA	Shale Hills PA, US	40.65	-77.9	Temperate Broadleaf and Mixed Forests	Dual	Pinus	Pinus strobus	gymnosperm	3348	0	4	0	1	163.7	8.25	1025	980	456.267	523.733	0.9541	cryogenic vacuum distillation	3-end member
2016	Tree Physiology	2016 Gaines et al. - Reliance on shallow soil water in a mixed-hardwood forest in central Pennsylvania	USA	Shale Hills PA, US	40.65	-77.9	Temperate Broadleaf and Mixed Forests	Dual	Pinus	Pinus virginiana	gymnosperm	71654	0	4	0	1	163.7	8.25	1025	980	456.267	523.733	0.9541	cryogenic vacuum distillation	3-end member
2016	Tree Physiology	2016 Gaines et al. - Reliance on shallow soil water in a mixed-hardwood forest in central Pennsylvania	USA	Shale Hills PA, US	40.65	-77.9	Temperate Broadleaf and Mixed Forests	Dual	Quercus	Quercus alba	angiosperm	3513	0	4	0	1	163.7	8.25	1025	980	456.267	523.733	0.9541	cryogenic vacuum distillation	3-end member
2016	Tree Physiology	2016 Gaines et al. - Reliance on shallow soil water in a mixed-hardwood forest in central Pennsylvania	USA	Shale Hills PA, US	40.65	-77.9	Temperate Broadleaf and Mixed Forests	Dual	Quercus	Quercus prinus	angiosperm	167432	0	21	0	1	163.7	8.25	1025	980	456.267	523.733	0.9541	cryogenic vacuum distillation	3-end member
2016	Tree Physiology	2016 Gaines et al. - Reliance on shallow soil water in a mixed-hardwood forest in central Pennsylvania	USA	Shale Hills PA, US	40.65	-77.9	Temperate Broadleaf and Mixed Forests	Dual	Quercus	Quercus rubra	angiosperm	3512	0	4	0	1	163.7	8.25	1025	980	456.267	523.733	0.9541	cryogenic vacuum distillation	3-end member
2016	Tree Physiology	2016 Gaines et al. - Reliance on shallow soil water in a mixed-hardwood forest in central Pennsylvania	USA	Shale Hills PA, US	40.65	-77.9	Temperate Broadleaf and Mixed Forests	Dual	Quercus	Quercus velutina	angiosperm	500452	0	2	0	1	163.7	8.25	1025	980	456.267	523.733	0.9541	cryogenic vacuum distillation	3-end member
1995	Trees-Structure and Function	1995 Phillips and Ehleringer, J. R. - Limited uptake of summer precipitation by bigtooth maple (Acer grandidentatum Nutt) and Gambel's oak (Quercus gambelii Nutt)	USA	Utah, US	40.8	-111.783	Temperate Conifer Forests	Dual	Acer	Acer grandidentatum	angiosperm	291206	0	5		1	107.8	4.33	1037	687	176.785	510.215	0.6412	cryogenic vacuum distillation	2-end member
1995	Trees-Structure and Function	1995 Phillips and Ehleringer, J. R. - Limited uptake of summer precipitation by bigtooth maple (Acer grandidentatum Nutt) and Gambel's oak (Quercus gambelii Nutt)	USA	Utah, US	40.8	-111.783	Temperate Conifer Forests	Dual	Quercus	Quercus gambelii	angiosperm	168163	0	5		1	107.8	4.33	1037	687	176.785	510.215	0.6412	cryogenic vacuum distillation	2-end member
2009	Tree Physiology	2009 Eggemeyer et al. - Seasonal changes in depth of water uptake for encroaching trees Juniperus virginiana and Pinus ponderosa and two dominant C4 grasses in a semiarid grassland	USA	Halsey NE, US	41.8625	-100.368	Temperate Grasslands, Savannas and Shrublands	Dual	Juniperus	Juniperus virginiana	gymnosperm	39584	0	29	0	1	94.3	3.05	1123	557	28.8134	528.187	0.4959	azeotropic distillation	IsoSource
2009	Tree Physiology	2009 Eggemeyer et al. - Seasonal changes in depth of water uptake for encroaching trees Juniperus virginiana and Pinus ponderosa and two dominant C4 grasses in a semiarid grassland	USA	Halsey NE, US	41.8625	-100.368	Temperate Grasslands, Savannas and Shrublands	Dual	Pinus	Pinus ponderosa	gymnosperm	55062	0	28	0	1	94.3	3.05	1123	557	28.8134	528.187	0.4959	azeotropic distillation	IsoSource
2015	Ecological Research	2015 Liu et al. - Use of 2H and 18O stable isotopes to investigate water sources for different ages of Populus euphratica along the lower Heihe River	China	Inner Mongolia, CN	41.9585	101.069	Deserts and Xeric Shrublands	Dual	Populus	Populus euphratica	angiosperm	75702	9	9	54	1	9.9	0	1148	29	0	29	0.0252	cryogenic vacuum distillation	IsoSource
2016	Agricultural Water Management	2016 Song et al. - Sources of water used by Pinus sylvestris var. mongolica trees based on stable isotope measurements in a semiarid sandy region of Northeast China	China	Liaoning Prov, CN	42.7167	122.367	Temperate Broadleaf and Mixed Forests	Dual	Pinus	Pinus sylvestris	gymnosperm	3349	42	42	42.75	0.3	99.9		924	495		495	0.5357	cryogenic vacuum distillation	2-end member; IsoSource
2016	Environmental and Experimental Botany	2016 Song et al. - Water use patterns of Pinus sylvestris var. mongolica trees of different ages in a semiarid sandy lands of Northeast China	China	Liaoning Prov, CN	42.7167	122.367	Temperate Broadleaf and Mixed Forests	Dual	Pinus	Pinus sylvestris	gymnosperm	3349	54	54	40.4167	0.3	99.9		924	495		495	0.5357	cryogenic vacuum distillation	IsoSource
2013	Trees	2013 Wei et al. - Stable isotopic observation of water use sources of Pinus sylvestris var. mongolica in Horqin Sandy Land, China	China	Horqin Sandy 1, CN	42.9167	120.717	Temperate Broadleaf and Mixed Forests	Dual	Pinus	Pinus sylvestris	gymnosperm	3349	0	7		0.3	147.5		965	399	0	399	0.4134	cryogenic vacuum distillation	direct inference
2001	Earth and Planetary Science Letters	2001 Tang and Feng - The effect of soil hydrology on the oxygen and hydrogen isotopic compositions of plants' source water	USA	NH, US	43.7033	-72.2883	Temperate Broadleaf and Mixed Forests	Dual	Acer	Acer saccharum	angiosperm	4024	0	23		1	125.9	5.43	938	931	500.086	430.914	0.9904	cryogenic vacuum distillation	direct inference
2013	Chinese Journal of Plant Ecology	2013 Zhou et al. - Differences and similarities between water sources of Tamarix ramosissima, Nitraria sibirica and Reaumuria soongorica in the southeastern Junggar Basin	China	Junggar Plain, CN	44.1167	87.1	Deserts and Xeric Shrublands	Dual	Tamarix	Tamarix ramosissima	angiosperm	189803	4	4	93.6667	0.3	63.8		1033	172		172	0.1665	cryogenic vacuum distillation	IsoSource
2013	Chinese Journal of Plant Ecology	2013 Zhou et al. - Differences and similarities between water sources of Tamarix ramosissima, Nitraria sibirica and Reaumuria soongorica in the southeastern Junggar Basin	China	Junggar Plain, CN	44.1167	87.1	Deserts and Xeric Shrublands	Dual	Nitraria	Nitraria sibirica	angiosperm	357931	4	4	54	0.3	63.8		1033	172		172	0.1665	cryogenic vacuum distillation	IsoSource
2013	Chinese Journal of Plant Ecology	2013 Zhou et al. - Differences and similarities between water sources of Tamarix ramosissima, Nitraria sibirica and Reaumuria soongorica in the southeastern Junggar Basin	China	Junggar Plain, CN	44.1167	87.1	Deserts and Xeric Shrublands	Dual	Reaumuria	Reaumuria soogorica	angiosperm	194564	4	4	16	0.3	63.8		1033	172		172	0.1665	cryogenic vacuum distillation	IsoSource
2009	Nature Geoscience	2009 Brooks et al. - Ecohydrologic separation of water between trees and streams in a Mediterranean climate	USA	Cascade Mts OR, US	44.2	-122.2	Temperate Conifer Forests	Dual	Pseudotsuga	Pseudotsuga menziesii	gymnosperm	3357	0	88	0	1	494.1	30.79	954	1822	1793.31	28.693	1.9213	cryogenic vacuum distillation	direct inference
2014	Ecohydrology	2014 Bertrand et al. - Determination of spatiotemporal variability of tree water uptake using stable isotopes in an alluvial system supplied by a high-altitude watershed, Switzerland	Switzerland	Sierre, CH	46.2278	7.35861	Temperate Conifer Forests	Dual	Salix	Salix alba	angiosperm	75704	22	22	38.3333	0.3	110.5		845	1253	728.587	524.413	0.8213	liquid-vapor equilibration	IsoSource
2014	Ecohydrology	2014 Bertrand et al. - Determination of spatiotemporal variability of tree water uptake using stable isotopes in an alluvial system supplied by a high-altitude watershed, Switzerland	Switzerland	Sierre, CH	46.2278	7.35861	Temperate Conifer Forests	Dual	Prunus	Prunus avium	angiosperm	42229	22	22	22	0.3	110.5		845	1253	728.587	524.413	0.8213	liquid-vapor equilibration	IsoSource
2014	Ecohydrology	2014 Bertrand et al. - Determination of spatiotemporal variability of tree water uptake using stable isotopes in an alluvial system supplied by a high-altitude watershed, Switzerland	Switzerland	Sierre, CH	46.2278	7.35861	Temperate Conifer Forests	Dual	Populus	Populus nigra	angiosperm	3691	22	22	30.75	0.3	110.5		845	1253	728.587	524.413	0.8213	liquid-vapor equilibration	IsoSource
2014	Ecohydrology	2014 Bertrand et al. - Determination of spatiotemporal variability of tree water uptake using stable isotopes in an alluvial system supplied by a high-altitude watershed, Switzerland	Switzerland	Sierre, CH	46.2278	7.35861	Temperate Conifer Forests	Dual	Alnus	Alnus glutinosa	angiosperm	3517	22	22	16	0.3	110.5		845	1253	728.587	524.413	0.8213	liquid-vapor equilibration	IsoSource
2014	Ecohydrology	2014 Bertrand et al. - Determination of spatiotemporal variability of tree water uptake using stable isotopes in an alluvial system supplied by a high-altitude watershed, Switzerland	Switzerland	Sierre, CH	46.2278	7.35861	Temperate Conifer Forests	Dual	Pinus	Pinus Sylvestris	gymnosperm	3349	22	22	19	0.3	110.5		845	1253	728.587	524.413	0.8213	liquid-vapor equilibration	IsoSource
2013	Procedia Environmental Sciences	2013 Penna et al. - Tracing the water sources of trees and streams isotopic analysis in a small pre-alpine catchment	Italy	Pre-Alpine, IT	46.2289	12.4014	Temperate Conifer Forests	Dual	Fagus	Fagus sp	angiosperm	21024	0	53	0	0.3	38.5		498	1083	1089.53		2.1887	pressure chamber	direct inference
2006	Plant Soil	2006 Kulmatiski et al. - Exotic plant communities shift water-use timing in a shrub-steppe ecosystem	USA	Methow Valley WA, US	48.6167	-107.167	Temperate Grasslands, Savannas and Shrublands	Dual	Artemisia	Artemisia tridentata	angiosperm	55611	0	3		0.3	54	48.14	921	301		301	0.3268	cryogenic vacuum distillation	direct inference
2006	Plant Soil	2006 Kulmatiski et al. - Exotic plant communities shift water-use timing in a shrub-steppe ecosystem	USA	Methow Valley WA, US	48.6167	-107.167	Temperate Grasslands, Savannas and Shrublands	Dual	Balsamorhiza	Balsamorhiza sagittata	angiosperm	230209	0	12		0.3	54	48.14	921	301		301	0.3268	cryogenic vacuum distillation	direct inference
2006	Plant Soil	2006 Kulmatiski et al. - Exotic plant communities shift water-use timing in a shrub-steppe ecosystem	USA	Methow Valley WA, US	48.6167	-107.167	Temperate Grasslands, Savannas and Shrublands	Dual	Cardaria	Cardaria draba	angiosperm	153317	0	7		0.3	54	48.14	921	301		301	0.3268	cryogenic vacuum distillation	direct inference
2006	Plant Soil	2006 Kulmatiski et al. - Exotic plant communities shift water-use timing in a shrub-steppe ecosystem	USA	Methow Valley WA, US	48.6167	-107.167	Temperate Grasslands, Savannas and Shrublands	Dual	Centaurea	Centaurea diffusa	angiosperm	124929	0	40		0.3	54	48.14	921	301		301	0.3268	cryogenic vacuum distillation	direct inference
2006	Plant Soil	2006 Kulmatiski et al. - Exotic plant communities shift water-use timing in a shrub-steppe ecosystem	USA	Methow Valley WA, US	48.6167	-107.167	Temperate Grasslands, Savannas and Shrublands	Dual	Eriogonum	Eriogonum spp.	angiosperm	63080	0	6		0.3	54	48.14	921	301		301	0.3268	cryogenic vacuum distillation	direct inference
2006	Plant Soil	2006 Kulmatiski et al. - Exotic plant communities shift water-use timing in a shrub-steppe ecosystem	USA	Methow Valley WA, US	48.6167	-107.167	Temperate Grasslands, Savannas and Shrublands	Dual	Lupinus	Lupinus spp.	angiosperm	3869	0	17		0.3	54	48.14	921	301		301	0.3268	cryogenic vacuum distillation	direct inference
2006	Plant Soil	2006 Kulmatiski et al. - Exotic plant communities shift water-use timing in a shrub-steppe ecosystem	USA	Methow Valley WA, US	48.6167	-107.167	Temperate Grasslands, Savannas and Shrublands	Dual	Purshia	Purshia tridentata	angiosperm	32243	0	3		0.3	54	48.14	921	301		301	0.3268	cryogenic vacuum distillation	direct inference
2006	Plant Soil	2006 Kulmatiski et al. - Exotic plant communities shift water-use timing in a shrub-steppe ecosystem	USA	Methow Valley WA, US	48.6167	-107.167	Temperate Grasslands, Savannas and Shrublands	Dual	Sisymbrium	Sisymbrium spp.	angiosperm	3729	0	2		0.3	54	48.14	921	301		301	0.3268	cryogenic vacuum distillation	direct inference
2006	Plant Soil	2006 Kulmatiski et al. - Exotic plant communities shift water-use timing in a shrub-steppe ecosystem	USA	Methow Valley WA, US	48.6167	-107.167	Temperate Grasslands, Savannas and Shrublands	Dual	Stipa	Stipa comata	angiosperm	487942	0	4		0.3	54	48.14	921	301		301	0.3268	cryogenic vacuum distillation	direct inference
2006	Plant Soil	2006 Kulmatiski et al. - Exotic plant communities shift water-use timing in a shrub-steppe ecosystem	USA	Methow Valley WA, US	48.6167	-107.167	Temperate Grasslands, Savannas and Shrublands	Dual	Pseudoroegneria	Pseudoroegneria spicata	angiosperm	4604	0	40		0.3	54	48.14	921	301		301	0.3268	cryogenic vacuum distillation	direct inference
2006	Plant Soil	2006 Kulmatiski et al. - Exotic plant communities shift water-use timing in a shrub-steppe ecosystem	USA	Methow Valley WA, US	48.6167	-107.167	Temperate Grasslands, Savannas and Shrublands	Dual	Lappula	Lappula echinata	angiosperm	1330306	0	3		0.3	54	48.14	921	301		301	0.3268	cryogenic vacuum distillation	direct inference
2006	Plant Soil	2006 Kulmatiski et al. - Exotic plant communities shift water-use timing in a shrub-steppe ecosystem	USA	Methow Valley WA, US	48.6167	-107.167	Temperate Grasslands, Savannas and Shrublands	Dual	Bromus	Bromus tectorum	angiosperm	29667	0	3		0.3	54	48.14	921	301		301	0.3268	cryogenic vacuum distillation	direct inference
2006	Plant Soil	2006 Kulmatiski et al. - Exotic plant communities shift water-use timing in a shrub-steppe ecosystem	USA	Methow Valley WA, US	48.6167	-107.167	Temperate Grasslands, Savannas and Shrublands	Dual	Poa	Poa bulbosa	angiosperm	202404	0	2		0.3	54	48.14	921	301		301	0.3268	cryogenic vacuum distillation	direct inference
2016	Hydrological Processes	2016 Geris et al. -Ecohydrological separation in wet, low energy northern environments-A preliminary assessment using different soil water extraction techniques	United Kingdom	Bruntland Burn, UK	57.051	-3.5569	Temperate Conifer Forests	Dual	Pinus	Pinus sylvestris	gymnosperm	3349	0	11		0.3	115.9		476	1331	533.193	797.807	2.8088	cryogenic vacuum distillation	direct inference
2015	Global Change Biology	2015 Barbeta et al. - The combined effects of a long-term experimental drought and an extreme drought on the use of plant-water sources in a Mediterranean forest	Spain	S. Catalonia, ES	41.35	1.03333	Mediterranean Forests, Woodlands and Scrub	Dual	Quercus	Quercus ilex	angiosperm	58334	25	25	28.8	1.1	402.5		895	610	102.178	507.822	0.7966	cryogenic vacuum distillation	Bayesian (SIAR)
2015	Global Change Biology	2015 Barbeta et al. - The combined effects of a long-term experimental drought and an extreme drought on the use of plant-water sources in a Mediterranean forest	Spain	S. Catalonia, ES	41.35	1.03333	Mediterranean Forests, Woodlands and Scrub	Dual	Arbutus	Arbutus unedo	angiosperm	84005	25	25	28.8	1.1	402.5		895	610	102.178	507.822	0.7966	cryogenic vacuum distillation	Bayesian (SIAR)
2015	Global Change Biology	2015 Barbeta et al. - The combined effects of a long-term experimental drought and an extreme drought on the use of plant-water sources in a Mediterranean forest	Spain	S. Catalonia, ES	41.35	1.03333	Mediterranean Forests, Woodlands and Scrub	Dual	Phillyrea	Phillyrea latifolia	angiosperm	126558	25	25	28.8	1.1	402.5		895	610	102.178	507.822	0.7966	cryogenic vacuum distillation	Bayesian (SIAR)
2013	Journal of Vegetation Science	2013 Leng et al. - Differential water uptake among plant species in humid alpine meadows	China	Mt. Balang TP, CN	30.8847	102.931	Montane Grasslands and Shrublands	Dual	Caltha	Caltha palustris	angiosperm	3449	0	7		0.8	60.5		719	710	336.489	373.511	13.586	cryogenic vacuum distillation	Bayesian (MixSIR)
2013	Journal of Vegetation Science	2013 Leng et al. - Differential water uptake among plant species in humid alpine meadows	China	Mt. Balang TP, CN	30.8847	102.931	Montane Grasslands and Shrublands	Dual	Veratrum	Veratrum nigrum	angiosperm	203100	0	7		0.8	60.5		719	710	336.489	373.511	13.586	cryogenic vacuum distillation	Bayesian (MixSIR)
2013	Journal of Vegetation Science	2013 Leng et al. - Differential water uptake among plant species in humid alpine meadows	China	Mt. Balang TP, CN	30.8847	102.931	Montane Grasslands and Shrublands	Dual	Stellera	Stellera chamaejasme	angiosperm	142738	0	8		0.8	60.5		719	710	336.489	373.511	13.586	cryogenic vacuum distillation	Bayesian (MixSIR)

## Sheet: explanations
Column heading	Description
PAPERYEAR	publication year
JOURNALNAME	name of journal
PAPERTITLE	paper title
COUNTRY	country
SITE	sampling site
LAT	latitude
LONG	longitude
ECOREGION	ecoregion based on MHT classification delineated by The Nature Conservancy http://www.nature.org
ISOSYSTEM	isotope system used (δ2H, δ18O, δ2H-δ18O)
PlantGenus	plant genus
PlantSpecies	plant species
Seed	gymnosperm, angiosperm
NCBI Taxonomy ID	ID based on National Center for Biotechnology Information (NCBI http://www.ncbi.nlm.nih.gov/taxonomy)
EVENTS	number of samples reported to have groundwater contribution in xylem
N	total number of xylem samples
Mean	mean proportion of groundwater contribution in xylem
RootD95 (m)	Mean 95% ecosystem rooting depth in meters. This is an estimation of the rooting depth that contains 95% of all roots (Schenk and Jackson, 2002)
RootZoneStorage (mm)	Rooting zone water storage (mm H2O) derived from assimilation of NDVI-fPAR and atmospheric forcing data (Kleidon, 2011)
DWT (m)	groundwater table depth (Fan, Y., Li, H. & Miguez-Macho, G. Global patterns of groundwater table depth. Science 339, 940-943 (2013))
PET	potential evapotranspiration (Trabucco, A., and Zomer, R.J. 2009)
MAP	mean annual precipitation (mm), (GPCC.. ISLSCP II 2011)
RUNOFF (mm y-1)	runoff (Fekete, Vörösmarty, Grabs 2002)
AET	actual evapotranspiration = precipitation - streamflow
ARIDITY_INDEX	aridity index (Trabucco, A., and Zomer, R.J. 2009)
EXTRACTMETHOD	water extraction method used for isotopic analysis
MixModel	source water identification/partitioning used
